# Supplementary material for: Reviewing the potentials of MMOGs as research environments: A case study from the strategy game Travian
Source: PLoS One. 2023 Feb 15;18(2):e0281114. doi: 10.1371/journal.pone.0281114 (PMC9931136; doi:10.1371/journal.pone.0281114)
Supplement: S1 File — (ZIP) [file pone.0281114.s001.zip]

Archive with 4 entries (4 files):
- s_support_internal.csv
- alliance_performance_daily.csv
- data description.txt
- s_nachrichten_internal.csv
