# Supplementary material for: Reviewing the potentials of MMOGs as research environments: A case study from the strategy game Travian
Source: PLoS One. 2023 Feb 15;18(2):e0281114. doi: 10.1371/journal.pone.0281114 (PMC9931136; doi:10.1371/journal.pone.0281114)
Supplement: S1 File — (ZIP) [file pone.0281114.s001.zip › s_support_internal.csv]

uid1	"uid2"	"aid"	"cday"	"weight"	"reciprocity"	"e1_1"	"e1_2"	"e2_1"	"e2_2"	"e4_1"	"e4_2"	"power_difference"
3	44	10	52	2	0	0	0	0	0	0	0	0
3	44	10	66	3	0	0	0	0	0	0	0	0
3	44	10	67	8	0	0	0	0	0	0	0	0
3	44	10	68	2	0	0	0	0	0	0	0	0
3	44	10	69	1	0	0	0	0	0	0	0	0
3	44	10	91	4	0	0	0	0	0	0	0	0
3	44	10	92	1	0	0	0	0	0	0	0	0
3	44	10	93	2	0	0	0	0	0	0	0	0
3	44	10	115	5	0	0	0	0	0	0	0	0
3	44	10	116	3	0	0	0	0	0	0	0	0
3	44	104	27	2	0	0	0	0	0	1	0	1
3	44	104	41	4	0	0	0	0	0	1	0	1
3	44	140	5	2	0	NULL	0	NULL	0	NULL	0	NULL
3	56	10	62	1	0	0	0	0	0	0	0	0
3	56	10	67	1	1	0	0	0	0	0	0	0
3	56	10	68	1	0	0	0	0	0	0	0	0
3	56	10	77	2	0	0	0	0	0	0	0	0
3	56	10	103	1	0	0	0	0	0	0	0	0
3	56	10	116	1	0	0	0	0	0	0	0	0
3	56	10	120	4	1	NULL	NULL	NULL	NULL	NULL	NULL	NULL
3	56	104	18	12	1	0	NULL	0	NULL	1	NULL	NULL
3	56	104	19	15	0	0	0	0	0	1	0	1
3	56	104	21	14	0	0	0	0	0	1	0	1
3	56	104	22	14	0	0	0	0	0	1	0	1
3	56	104	23	4	0	0	0	0	0	1	0	1
3	56	104	37	1	0	0	0	0	0	1	0	1
3	56	104	40	2	0	0	0	0	0	1	0	1
3	56	140	4	1	0	NULL	NULL	NULL	NULL	NULL	NULL	NULL
3	56	140	7	2	0	0	0	0	0	1	0	1
3	56	140	12	3	0	0	0	0	0	1	0	1
3	105	10	90	2	0	0	0	0	0	0	0	0
3	105	10	91	2	0	0	0	0	0	0	0	0
3	130	580	156	1	0	0	0	0	0	0	0	0
3	269	140	6	2	0	0	0	0	0	1	0	1
3	463	10	98	1	0	0	0	0	0	0	0	0
3	1601	10	102	2	0	0	0	0	0	0	0	0
3	4020	10	130	1	0	0	0	0	0	0	0	0
3	4932	10	121	1	0	0	0	0	0	0	0	0
4	73	66	3	2	1	0	NULL	0	NULL	0	NULL	NULL
4	73	66	5	3	1	0	0	0	0	0	0	0
4	73	66	6	2	1	0	0	0	0	0	0	0
4	73	66	12	1	1	0	0	0	0	0	0	0
4	168	66	10	1	0	0	1	0	1	0	1	-3
4	200	66	6	1	1	0	0	0	0	0	0	0
5	308	535	94	1	0	0	0	0	0	0	0	0
5	794	535	27	2	1	0	1	0	1	0	1	-3
5	794	535	41	1	0	0	1	0	1	0	1	-3
5	794	535	44	2	0	0	1	0	1	0	1	-3
5	794	535	73	1	1	0	1	0	1	0	1	-3
5	794	535	107	2	1	0	1	0	1	0	1	-3
5	794	535	113	2	0	0	1	0	1	0	1	-3
5	1229	535	73	1	0	0	0	0	0	0	0	0
5	1907	535	50	2	0	0	0	0	0	0	0	0
5	2450	535	102	1	1	0	0	0	0	0	0	0
5	2450	535	106	1	1	0	0	0	0	0	0	0
5	2450	535	113	5	0	0	0	0	0	0	0	0
5	2512	535	65	2	0	0	1	0	1	0	1	-3
12	75	69	72	2	0	1	0	1	0	1	0	3
12	98	69	3	2	1	1	1	1	1	1	1	0
12	98	69	31	1	0	1	1	1	1	1	1	0
12	98	69	43	2	0	1	1	1	1	1	1	0
12	98	69	52	2	0	1	1	1	1	1	1	0
12	98	69	53	2	1	1	1	1	1	1	1	0
12	98	69	54	1	1	1	1	1	1	1	1	0
12	98	69	65	2	0	1	1	1	1	1	1	0
12	98	69	120	8	0	NULL	NULL	NULL	NULL	NULL	NULL	NULL
12	98	69	126	2	0	1	1	1	1	1	1	0
12	98	69	168	4	0	1	1	1	1	1	1	0
12	117	69	89	2	0	1	0	1	0	1	0	3
12	193	69	109	6	0	1	0	1	0	1	0	3
12	193	69	110	2	0	1	0	1	0	1	0	3
12	193	69	154	1	1	1	0	1	0	1	0	3
12	193	69	164	3	0	1	0	1	0	1	0	3
12	193	69	167	6	0	1	0	1	0	1	0	3
12	245	69	77	1	1	1	0	1	0	1	0	3
12	32437	69	68	1	0	1	0	1	0	1	0	3
12	32437	69	157	14	0	1	0	1	0	1	0	3
12	44132	69	157	3	1	1	0	1	0	1	0	3
14	32	509	151	6	0	0	0	0	0	0	0	0
14	32	1419	77	1	1	0	0	0	0	0	0	0
14	457	1419	103	1	0	0	0	0	0	0	0	0
14	1947	634	56	2	0	0	0	0	0	0	0	0
14	20935	1419	61	1	0	0	0	0	0	0	0	0
14	22247	1419	74	1	0	0	1	0	1	0	1	-3
15	101	140	13	1	0	0	0	0	0	0	0	0
15	143	104	39	2	0	0	0	0	0	0	0	0
15	7023	1562	89	6	0	1	1	1	1	1	1	0
15	7023	1562	90	2	0	1	1	1	1	1	1	0
15	7023	1562	92	2	0	1	1	1	1	1	1	0
15	7023	1562	93	2	0	1	1	1	1	1	1	0
15	7023	1562	132	6	1	1	1	1	1	1	1	0
15	7023	1562	166	7	1	1	1	1	1	1	1	0
15	7023	1562	167	7	1	1	1	1	1	1	1	0
15	7023	1562	172	3	1	1	1	1	1	1	1	0
15	7023	1562	189	9	0	NULL	NULL	NULL	NULL	NULL	NULL	NULL
15	7023	1562	199	2	0	1	1	1	1	1	1	0
15	7023	1562	203	1	0	1	1	1	1	1	1	0
15	7023	1562	212	13	1	1	1	1	1	1	1	0
15	7023	1562	216	2	1	1	1	1	1	1	1	0
15	7023	1562	219	1	1	1	1	1	1	1	1	0
15	7023	1562	227	1	1	0	1	0	1	0	1	-3
15	7023	1562	259	2	0	0	1	0	1	0	1	-3
15	7023	1562	354	1	0	0	1	0	1	0	1	-3
15	7024	1562	112	2	0	1	1	1	1	1	1	0
15	7024	1562	154	2	0	1	1	1	1	1	1	0
15	7024	1562	175	2	0	1	1	1	1	1	1	0
15	7024	1562	196	3	0	1	1	1	1	1	1	0
15	7024	1562	226	5	0	0	1	0	1	0	1	-3
15	7024	1562	227	8	0	0	1	0	1	0	1	-3
15	7028	1562	81	1	0	1	0	1	0	1	0	3
15	7028	1562	83	1	0	1	0	1	0	1	0	3
15	7028	1562	102	2	0	1	0	1	0	1	0	3
15	7028	1562	103	5	0	1	0	1	0	1	0	3
15	7028	1562	333	3	0	0	0	0	0	0	0	0
15	7028	1562	335	1	0	0	0	0	0	0	0	0
15	7028	1562	337	1	0	0	0	0	0	0	0	0
15	7028	1562	338	1	0	0	0	0	0	0	0	0
15	7028	1562	339	1	0	0	0	0	0	0	0	0
15	7028	1562	340	2	0	0	0	0	0	0	0	0
15	7028	1562	341	1	0	0	0	0	0	0	0	0
15	7028	1562	342	1	0	0	0	0	0	0	0	0
15	7028	1562	345	1	0	0	0	0	0	0	0	0
15	7039	1562	137	4	0	1	1	1	1	1	1	0
15	7039	1562	204	3	1	1	1	1	1	1	1	0
15	7039	1562	217	6	1	1	1	1	1	1	1	0
15	7039	1562	254	3	0	0	1	0	1	0	1	-3
15	7039	1562	255	2	0	0	1	0	1	0	1	-3
15	7039	1562	260	1	1	0	1	0	1	0	1	-3
15	7039	1562	336	2	0	0	1	0	1	0	1	-3
15	7397	1562	226	1	0	0	1	0	1	0	1	-3
15	13897	1562	90	1	0	1	NULL	1	NULL	1	NULL	NULL
15	13897	1562	111	1	0	1	0	1	0	1	0	3
15	13897	1562	112	2	0	1	0	1	0	1	0	3
15	13897	1562	118	2	0	1	0	1	0	1	0	3
15	13897	1562	137	2	0	1	0	1	0	1	0	3
15	13897	1562	149	5	0	1	0	1	0	1	0	3
15	15715	1562	204	3	1	1	0	1	0	1	0	3
15	15715	1562	209	2	0	1	0	1	0	1	0	3
15	15715	1562	210	1	0	1	0	1	0	1	0	3
15	63189	1562	91	1	0	1	1	1	1	1	1	0
15	63189	1562	115	1	0	1	1	1	1	1	1	0
15	63189	1562	119	1	0	NULL	NULL	NULL	NULL	NULL	NULL	NULL
15	63189	1562	121	1	0	1	1	1	1	1	1	0
15	63189	1562	123	1	0	1	1	1	1	1	1	0
15	63189	1562	124	2	1	1	1	1	1	1	1	0
15	63189	1562	125	1	0	1	1	1	1	1	1	0
15	63189	1562	126	1	0	1	1	1	1	1	1	0
15	63189	1562	127	1	0	1	1	1	1	1	1	0
15	63189	1562	128	1	0	1	1	1	1	1	1	0
15	63189	1562	130	1	0	1	1	1	1	1	1	0
15	63189	1562	131	1	0	1	1	1	1	1	1	0
15	63189	1562	134	1	0	1	1	1	1	1	1	0
15	63189	1562	139	2	0	1	1	1	1	1	1	0
15	63596	1562	92	1	0	1	1	1	1	1	1	0
15	63596	1562	95	1	0	1	1	1	1	1	1	0
15	63596	1562	96	1	0	1	1	1	1	1	1	0
15	63596	1562	103	1	0	1	1	1	1	1	1	0
15	63596	1562	117	1	0	1	1	1	1	1	1	0
15	63596	1562	119	1	0	NULL	NULL	NULL	NULL	NULL	NULL	NULL
15	63596	1562	123	3	0	1	1	1	1	1	1	0
15	63596	1562	124	1	0	1	1	1	1	1	1	0
15	63596	1562	125	1	0	1	1	1	1	1	1	0
15	63596	1562	126	1	0	1	1	1	1	1	1	0
15	63596	1562	127	1	0	1	1	1	1	1	1	0
15	63596	1562	128	1	0	1	1	1	1	1	1	0
15	63596	1562	129	1	0	1	1	1	1	1	1	0
15	63596	1562	130	1	0	1	1	1	1	1	1	0
15	63596	1562	131	1	0	1	1	1	1	1	1	0
15	63596	1562	134	1	0	1	1	1	1	1	1	0
15	63596	1562	136	1	0	1	1	1	1	1	1	0
15	63596	1562	137	1	0	1	1	1	1	1	1	0
15	63596	1562	139	2	0	1	1	1	1	1	1	0
15	63596	1562	178	2	0	1	1	1	1	1	1	0
15	63596	1562	201	2	0	1	1	1	1	1	1	0
15	63596	1562	227	2	0	0	1	0	1	0	1	-3
15	63597	1562	97	1	0	1	1	1	1	1	1	0
15	63597	1562	224	5	1	0	1	0	1	0	1	-3
17	1200	22	4	1	0	0	1	0	1	1	1	-2
17	1200	22	9	1	0	1	1	1	1	1	1	0
18	39	274	31	1	0	1	0	1	0	1	0	3
18	150	274	10	2	0	1	0	1	0	1	1	2
18	150	274	28	2	0	1	0	1	0	1	1	2
18	151	274	31	1	0	1	0	1	0	1	0	3
18	250	274	31	1	0	1	0	1	0	1	0	3
18	7643	274	12	1	0	1	NULL	1	NULL	1	NULL	NULL
20	44	104	26	1	0	0	0	0	0	0	0	0
20	69	104	32	1	0	0	NULL	0	NULL	0	NULL	NULL
20	69	104	33	2	0	0	0	0	0	0	0	0
20	69	104	34	1	0	0	0	0	0	0	0	0
20	69	140	9	1	1	0	0	0	0	0	0	0
20	69	140	13	2	0	0	0	0	0	0	0	0
21	59	66	5	2	0	0	0	0	0	0	0	0
21	59	66	6	2	0	0	0	0	0	0	0	0
24	497	350	79	1	0	0	1	0	1	1	1	-2
24	886	278	82	8	0	NULL	NULL	NULL	NULL	NULL	NULL	NULL
24	886	350	57	2	0	0	0	0	0	1	0	1
24	886	350	74	2	0	0	0	0	0	1	0	1
24	886	350	78	2	0	0	0	0	0	1	0	1
24	886	350	80	2	1	0	0	0	0	1	0	1
24	886	350	81	12	0	0	0	0	0	1	0	1
24	1593	350	57	1	0	0	0	0	1	1	1	-1
24	1593	400	19	2	0	1	1	1	1	1	1	0
24	9389	400	34	1	0	1	0	1	1	1	1	1
24	12337	350	51	2	0	0	0	0	0	1	0	1
24	12337	350	66	2	0	0	0	0	0	1	0	1
26	220	5	316	1	0	0	0	0	0	0	0	0
26	220	5	317	1	0	0	0	0	0	0	0	0
26	265	19	67	2	0	0	0	0	0	0	0	0
26	265	19	68	2	0	0	0	0	0	0	0	0
26	448	5	346	2	1	0	0	0	0	0	0	0
26	448	19	56	1	1	0	0	0	1	0	1	-2
26	448	19	108	5	0	0	0	0	0	0	0	0
26	448	427	216	1	0	0	0	0	0	0	0	0
26	448	427	229	1	0	0	0	0	0	0	0	0
26	448	427	231	1	0	0	0	0	0	0	0	0
26	448	427	243	3	1	NULL	NULL	NULL	NULL	NULL	NULL	NULL
26	616	19	97	4	0	0	0	0	0	0	0	0
26	616	19	99	2	0	0	0	0	0	0	0	0
26	616	19	106	2	0	0	0	0	0	0	0	0
26	936	19	169	1	1	0	0	0	0	0	0	0
26	1259	19	38	1	0	0	1	0	1	0	1	-3
26	1259	19	166	2	1	0	1	0	1	0	1	-3
26	1523	19	156	2	0	0	0	0	0	0	0	0
26	1945	19	75	2	0	0	0	0	0	0	1	-1
26	2577	19	8	1	0	0	1	0	1	0	1	-3
26	2577	19	12	1	0	0	1	0	1	0	1	-3
26	2577	19	47	2	0	0	1	0	1	0	1	-3
26	2577	19	48	1	0	0	1	0	1	0	1	-3
26	2577	19	54	1	0	0	1	0	1	0	1	-3
26	2577	19	129	2	0	0	1	0	1	0	1	-3
26	2664	19	130	1	0	0	0	0	0	0	0	0
26	2664	19	169	1	1	0	0	0	0	0	0	0
26	2664	19	173	2	1	0	0	0	0	0	0	0
26	2664	19	176	1	1	0	0	0	0	0	0	0
26	2664	19	177	1	1	0	0	0	0	0	0	0
26	3094	427	183	4	0	0	0	0	0	0	0	0
26	3094	427	185	1	0	0	0	0	0	0	0	0
26	3094	427	186	1	0	0	0	0	0	0	0	0
26	3906	19	76	1	0	0	0	0	0	0	0	0
26	3906	19	77	1	0	0	0	0	0	0	0	0
26	3906	19	146	1	0	0	0	0	0	0	0	0
26	3906	427	195	7	0	0	0	0	0	0	0	0
26	3906	427	196	2	0	0	0	0	0	0	0	0
26	3906	427	212	2	0	0	0	0	0	0	0	0
26	3906	427	220	12	0	0	0	0	0	0	0	0
26	3906	427	221	10	0	0	0	0	0	0	0	0
26	4648	5	344	9	0	0	0	0	0	0	0	0
26	4648	5	345	4	0	0	0	0	0	0	0	0
26	4732	19	148	1	0	0	0	0	0	0	0	0
26	4732	19	175	1	1	0	0	0	0	0	0	0
26	4868	19	50	1	0	0	0	0	0	0	0	0
26	4868	19	51	2	0	0	0	0	0	0	0	0
26	4868	19	54	1	0	0	0	0	0	0	0	0
26	4868	19	89	2	0	0	0	0	0	0	0	0
26	4868	19	91	3	0	0	0	0	0	0	0	0
26	4868	19	92	1	0	0	0	0	0	0	0	0
26	4868	19	94	1	0	0	0	0	0	0	0	0
26	6184	19	101	2	0	0	0	0	0	0	0	0
26	6184	19	102	1	0	0	0	0	0	0	0	0
26	7327	5	265	2	0	0	0	0	0	0	0	0
26	8850	19	57	3	0	0	0	0	0	0	0	0
26	9140	19	63	2	0	0	0	0	0	0	0	0
26	11518	19	28	1	0	0	0	0	0	0	0	0
26	12752	5	263	2	0	0	0	0	0	0	0	0
26	12752	5	310	4	0	0	0	0	0	0	0	0
26	12752	5	312	4	0	0	0	0	0	0	0	0
26	12752	5	313	11	0	0	0	0	0	0	0	0
26	12752	5	315	14	0	0	0	0	0	0	0	0
26	12752	5	316	1	0	0	0	0	0	0	0	0
26	14736	19	78	2	0	0	0	0	0	0	0	0
26	25659	19	157	4	0	0	0	0	0	0	0	0
26	34276	19	143	1	0	0	0	0	0	0	0	0
26	36510	19	164	2	0	0	0	0	0	0	0	0
26	43192	19	174	1	1	0	0	0	0	0	0	0
26	45327	19	159	10	0	0	0	0	0	0	0	0
27	519	2097	104	2	0	0	0	0	0	1	1	0
27	519	2097	105	2	0	0	0	0	0	1	1	0
27	519	2097	108	2	0	0	0	0	0	1	1	0
27	519	2097	109	4	0	0	0	0	0	1	1	0
27	519	2097	110	2	0	0	0	0	0	1	1	0
27	519	2097	112	2	0	0	0	0	0	1	1	0
27	519	2097	121	2	0	0	0	0	0	1	1	0
27	519	2097	123	2	0	0	0	0	0	0	0	0
27	519	2097	124	1	0	0	0	0	0	0	0	0
27	519	2097	125	2	0	0	0	0	0	0	0	0
27	519	2097	127	2	0	0	0	0	0	0	0	0
27	519	2097	129	2	0	0	0	0	0	0	0	0
27	568	2097	101	2	0	0	1	0	1	1	1	-2
27	568	2097	106	1	0	0	1	0	1	1	1	-2
27	568	2097	116	1	0	0	1	0	1	1	1	-2
27	6479	2097	107	2	0	0	0	0	0	1	0	1
27	6479	2097	108	4	0	0	0	0	0	1	0	1
27	7956	2097	126	1	0	0	0	0	0	0	0	0
27	9880	2097	108	2	0	0	0	0	0	1	0	1
27	24290	2097	129	1	0	0	0	0	0	0	0	0
27	37091	2097	121	1	0	0	0	0	0	1	0	1
28	374	35	5	1	0	NULL	NULL	NULL	NULL	NULL	NULL	NULL
30	105	140	12	1	0	0	1	0	1	0	1	-3
30	105	140	15	1	0	0	1	0	1	0	1	-3
30	105	140	18	1	0	0	1	0	1	0	1	-3
30	172	140	14	1	0	0	0	0	0	0	0	0
30	4758	928	52	1	0	0	1	0	1	0	1	-3
32	14	509	144	2	0	0	0	0	0	0	0	0
32	14	509	145	4	0	0	0	0	0	0	0	0
32	14	509	146	4	0	0	0	0	0	0	0	0
32	14	509	149	20	0	0	0	0	0	0	0	0
32	14	509	150	1	1	0	0	0	0	0	0	0
32	14	1419	77	1	0	0	0	0	0	0	0	0
32	121	78	14	1	0	0	1	0	1	0	1	-3
32	121	78	17	1	0	1	1	0	1	1	1	-1
32	121	78	18	1	0	1	1	0	1	1	1	-1
32	121	78	19	1	0	1	1	0	1	1	1	-1
32	121	634	35	2	0	0	0	0	0	0	0	0
32	164	104	315	6	0	0	0	0	0	0	0	0
32	442	104	261	4	0	0	0	0	0	0	0	0
32	457	1419	97	4	0	0	0	0	0	0	0	0
32	611	1419	85	2	0	0	0	0	0	0	0	0
32	636	104	273	2	0	0	0	0	0	0	0	0
32	636	104	293	1	0	0	0	0	0	0	0	0
32	636	104	312	3	0	0	0	0	0	0	0	0
32	673	509	181	2	0	0	0	0	0	0	0	0
32	701	104	303	1	0	0	0	0	0	0	0	0
32	701	509	168	1	0	0	0	0	0	0	0	0
32	800	104	264	3	0	0	0	0	0	0	0	0
32	800	104	265	2	0	0	0	0	0	0	0	0
32	1069	634	33	1	0	0	0	0	0	0	0	0
32	1150	634	46	2	0	0	0	0	0	0	0	0
32	1252	203	220	2	1	0	0	0	0	0	0	0
32	1252	203	227	1	1	0	0	0	0	0	0	0
32	1252	203	228	1	1	0	0	0	0	0	0	0
32	1324	509	175	1	0	0	0	0	0	0	0	0
32	1690	203	215	4	1	0	0	0	0	0	0	0
32	1690	203	216	1	0	0	0	0	0	0	0	0
32	1690	203	218	6	0	0	0	0	0	0	0	0
32	1690	203	220	5	1	0	0	0	0	0	0	0
32	2375	203	208	2	0	0	0	0	0	0	0	0
32	2563	203	212	1	0	0	0	0	0	0	0	0
32	2776	509	182	4	0	0	0	0	0	0	0	0
32	2776	1419	128	1	0	0	0	0	0	0	0	0
32	2806	509	147	3	0	0	0	0	0	0	0	0
32	2806	509	148	3	0	0	0	0	0	0	0	0
32	4542	104	236	1	0	0	1	0	1	0	1	-3
32	4542	104	245	2	0	0	1	0	1	0	1	-3
32	4542	104	314	1	0	0	1	0	1	0	1	-3
32	5138	203	208	6	0	0	0	0	0	0	0	0
32	5542	203	203	1	0	0	0	0	0	0	0	0
32	5900	203	213	6	0	0	0	0	0	0	0	0
32	10376	104	235	2	0	0	0	0	0	0	0	0
32	10621	509	160	8	0	0	1	0	1	0	1	-3
32	12407	104	297	2	0	0	0	0	0	0	1	-1
32	19608	1419	83	2	0	0	0	0	0	0	0	0
32	20235	509	193	2	0	0	0	0	0	0	0	0
32	30808	1419	93	2	0	0	0	0	0	0	0	0
34	84	10	18	1	0	0	1	0	1	0	1	-3
34	314	10	16	1	0	0	0	0	0	0	0	0
34	314	10	19	1	0	0	0	0	0	0	0	0
34	314	10	20	2	0	0	0	0	0	0	0	0
34	314	10	21	1	0	0	0	0	0	0	0	0
34	314	10	22	2	0	0	0	0	0	0	0	0
37	165	102	24	3	0	0	NULL	0	NULL	0	NULL	NULL
37	165	102	46	1	0	0	0	0	0	0	0	0
37	165	102	47	1	0	0	0	0	0	0	0	0
37	165	102	72	1	0	0	0	0	0	0	0	0
37	165	102	82	2	0	0	0	0	0	0	0	0
37	165	102	103	4	0	0	0	0	0	0	0	0
37	165	102	104	2	0	0	0	0	0	0	0	0
37	165	102	108	1	0	0	0	0	0	0	0	0
37	165	102	109	2	0	0	0	0	0	0	0	0
37	1362	102	106	1	1	0	0	0	0	0	0	0
37	2100	102	41	1	0	0	0	0	0	0	0	0
37	2100	102	42	1	0	0	0	0	0	0	0	0
37	2100	102	43	1	0	0	0	0	0	0	0	0
37	2462	102	51	2	0	0	0	0	0	0	0	0
37	2633	102	11	1	0	0	1	0	1	0	1	-3
37	2633	102	12	1	0	0	1	0	1	0	1	-3
37	2633	102	86	2	0	0	1	0	1	0	1	-3
37	2633	102	88	1	0	0	1	0	1	0	1	-3
37	2690	102	67	1	0	0	0	0	0	0	0	0
37	2690	102	68	1	0	0	0	0	0	0	0	0
37	2877	102	47	2	0	0	0	0	0	0	0	0
37	2877	102	71	2	0	0	0	0	0	0	0	0
37	2904	102	39	1	0	0	0	0	0	0	0	0
37	2917	102	62	2	0	0	0	0	0	0	0	0
37	3038	102	47	1	0	0	0	0	0	0	1	-1
37	5719	102	31	2	0	0	0	0	0	0	0	0
37	5719	102	32	3	0	0	0	0	0	0	0	0
37	6779	102	55	2	0	0	0	0	0	0	0	0
37	7557	102	39	1	0	0	0	0	0	0	0	0
37	9641	102	48	2	0	0	0	0	0	0	0	0
37	13454	102	111	4	0	NULL	0	NULL	0	NULL	0	NULL
37	15495	102	42	1	0	0	0	0	0	0	0	0
37	16033	102	46	2	0	0	0	0	0	0	0	0
37	16302	102	45	2	0	0	0	0	0	0	0	0
37	16992	102	60	1	0	0	0	0	0	0	0	0
37	22937	102	36	2	0	0	0	0	0	0	0	0
37	29611	102	101	2	0	0	0	0	0	0	0	0
37	35738	102	34	1	0	0	0	0	0	0	0	0
39	18	274	8	2	0	0	1	0	1	0	1	-3
39	150	274	41	2	0	0	1	0	1	0	1	-3
39	662	274	130	1	0	0	0	0	0	0	0	0
39	662	274	131	1	0	0	0	0	0	0	0	0
39	712	274	7	1	0	NULL	0	NULL	0	NULL	0	NULL
39	712	274	9	1	1	0	0	0	0	1	0	1
39	712	274	110	1	1	0	0	0	0	0	0	0
39	14834	274	114	6	0	0	0	0	0	0	0	0
39	18131	274	157	1	0	0	0	0	0	0	0	0
39	18145	274	140	1	0	0	0	0	0	0	0	0
39	22061	274	87	1	0	0	0	0	0	0	0	0
39	32840	274	174	2	0	0	0	0	0	0	1	-1
39	34129	274	149	1	0	0	0	0	0	0	0	0
39	35031	274	111	1	0	0	0	0	0	0	0	0
39	35031	274	141	2	0	0	0	0	0	0	0	0
39	41844	274	89	1	0	0	0	0	0	0	0	0
44	3	10	122	1	0	0	0	0	0	0	0	0
44	20	104	26	1	1	0	0	0	0	0	0	0
44	56	140	5	5	1	0	0	0	0	0	0	0
44	56	140	6	4	1	0	0	0	0	0	0	0
44	86	10	113	2	0	0	0	0	0	0	0	0
44	101	104	41	1	1	0	0	0	0	0	0	0
44	278	10	113	2	0	0	0	0	0	0	0	0
44	463	10	113	2	0	0	0	0	0	0	0	0
44	695	10	113	2	0	0	0	0	0	0	0	0
44	1917	10	113	2	0	0	0	0	0	0	0	0
44	4250	104	45	2	0	0	0	0	0	0	0	0
44	4542	104	39	1	0	0	1	0	1	0	1	-3
44	5582	10	99	1	0	0	0	0	0	0	0	0
48	92	350	41	1	0	0	0	0	0	0	0	0
48	138	350	42	1	0	0	0	0	0	0	0	0
48	138	350	43	1	0	0	0	0	0	0	0	0
48	138	350	44	1	0	0	0	0	0	0	0	0
48	144	350	40	1	1	0	0	0	0	0	0	0
48	193	350	24	1	0	0	0	0	1	0	1	-2
48	193	350	25	1	0	0	0	0	1	0	1	-2
48	193	350	26	1	0	0	0	0	1	0	1	-2
48	267	350	26	1	0	0	1	0	1	0	1	-3
48	267	350	27	1	0	0	1	0	1	0	1	-3
48	267	350	32	1	0	0	1	0	1	0	1	-3
48	497	350	33	1	0	0	1	0	1	0	1	-3
48	497	350	34	1	0	0	1	0	1	0	1	-3
48	556	350	27	2	0	0	1	0	1	0	1	-3
48	556	350	28	1	0	0	1	0	1	0	1	-3
48	10227	350	39	1	0	0	0	0	0	0	0	0
48	10227	350	40	1	0	0	0	0	0	0	0	0
48	10227	350	41	1	0	0	0	0	0	0	0	0
49	16	97	28	2	0	0	1	0	1	0	1	-3
49	16	97	31	2	0	0	1	0	1	0	1	-3
49	22	97	16	2	0	0	0	0	0	0	0	0
49	297	928	44	2	0	0	0	0	0	0	0	0
49	4542	104	56	2	0	0	1	0	1	0	1	-3
49	4758	928	45	1	0	0	1	0	1	0	1	-3
51	65	70	26	2	0	0	1	0	1	0	1	-3
51	2417	70	29	1	0	0	0	0	0	0	0	0
51	3134	70	45	1	0	0	1	0	1	0	1	-3
51	3184	70	60	1	0	0	0	0	0	0	0	0
51	3184	70	83	2	0	0	0	0	0	0	0	0
51	3303	70	34	1	0	0	0	0	0	0	0	0
51	3303	70	36	1	0	0	0	0	0	0	0	0
51	6282	70	28	2	0	0	0	0	0	0	0	0
51	6282	70	29	1	0	0	0	0	0	0	0	0
51	6282	70	100	2	0	0	0	0	0	0	0	0
51	6465	70	26	1	0	0	0	0	0	0	0	0
51	6754	70	51	1	0	0	1	0	1	0	1	-3
51	6756	70	23	2	0	0	0	0	0	0	0	0
51	6774	70	37	1	0	0	0	0	0	0	0	0
51	31029	70	91	1	1	0	0	0	0	0	0	0
53	1947	634	56	1	0	0	0	0	0	0	0	0
56	3	10	62	1	1	0	0	0	0	0	0	0
56	3	10	67	3	1	0	0	0	0	0	0	0
56	3	10	68	1	1	0	0	0	0	0	0	0
56	3	10	103	1	1	0	0	0	0	0	0	0
56	3	10	120	1	1	NULL	NULL	NULL	NULL	NULL	NULL	NULL
56	3	10	121	1	0	0	0	0	0	0	0	0
56	3	104	18	2	1	NULL	0	NULL	0	NULL	1	NULL
56	3	104	31	6	0	0	0	0	0	0	1	-1
56	44	10	92	2	0	0	0	0	0	0	0	0
56	44	10	109	2	0	0	0	0	0	0	0	0
56	44	10	114	4	0	0	0	0	0	0	0	0
56	44	104	27	6	0	0	0	0	0	0	0	0
56	44	104	40	2	0	0	0	0	0	0	0	0
56	44	104	41	10	0	0	0	0	0	0	0	0
56	44	140	5	2	1	0	0	0	0	0	0	0
56	44	140	6	2	1	0	0	0	0	0	0	0
56	44	140	8	2	0	0	0	0	0	0	0	0
56	278	10	100	2	1	0	0	0	0	0	0	0
56	4542	104	21	1	0	0	1	0	1	0	1	-3
56	4542	104	26	1	0	0	1	0	1	0	1	-3
56	4542	104	43	1	0	0	1	0	1	0	1	-3
56	6432	10	52	1	0	0	0	0	0	0	0	0
58	164	310	31	2	0	1	0	1	0	1	0	3
58	204	310	33	2	0	1	0	1	0	1	0	3
58	204	960	46	2	0	1	0	1	0	1	0	3
58	204	960	56	2	0	1	0	1	0	1	0	3
58	343	310	8	7	0	1	1	1	1	1	1	0
58	343	310	9	1	1	1	1	1	1	1	1	0
58	343	310	10	1	0	1	1	1	1	1	1	0
58	343	310	15	1	0	1	1	1	1	1	1	0
58	343	310	17	6	0	1	1	1	1	1	1	0
58	343	960	57	2	0	1	0	1	1	1	1	1
58	358	960	65	2	0	1	0	1	0	1	0	3
58	358	960	70	4	0	1	0	1	0	1	0	3
58	358	960	71	1	0	1	0	1	0	1	0	3
58	414	310	15	4	0	1	0	1	0	1	0	3
58	686	960	68	2	0	1	0	1	0	1	0	3
58	751	960	63	2	0	1	0	1	0	1	0	3
58	8088	960	60	2	0	1	0	1	0	1	0	3
60	88	580	140	4	0	0	0	0	0	0	0	0
60	88	580	141	2	0	NULL	0	NULL	0	NULL	0	NULL
60	122	580	112	2	0	0	0	0	0	0	0	0
60	122	580	113	1	0	0	0	0	0	0	0	0
60	148	539	64	2	0	0	0	0	0	0	0	0
60	205	580	123	1	0	0	0	0	0	0	0	0
60	216	51	8	1	0	0	1	0	1	0	1	-3
60	252	580	92	2	0	0	1	0	1	0	1	-3
60	260	580	113	1	1	0	0	0	0	0	0	0
60	328	8	3	1	0	0	0	0	0	0	0	0
60	328	8	4	1	0	0	0	0	0	0	0	0
60	328	8	5	1	0	0	0	0	0	0	0	0
60	509	580	121	1	1	0	0	0	0	0	0	0
60	509	580	122	1	1	0	0	0	0	0	0	0
60	543	580	140	1	0	0	0	0	0	0	0	0
60	646	580	86	2	0	0	0	0	0	0	0	0
60	731	580	122	1	1	0	0	0	1	0	1	-2
60	757	580	123	2	0	0	0	0	0	0	0	0
60	969	580	85	2	0	0	0	0	0	0	0	0
60	969	580	105	3	0	0	0	0	0	0	0	0
60	969	580	108	4	1	0	0	0	0	0	0	0
60	969	580	114	2	1	0	0	0	0	0	0	0
60	3875	539	47	2	0	0	0	0	0	0	0	0
60	5367	539	65	2	0	0	0	0	0	0	0	0
60	6367	8	2	1	0	0	1	0	1	0	1	-3
60	6367	8	3	1	0	0	1	0	1	0	1	-3
60	19796	580	81	1	0	0	0	0	0	0	0	0
63	395	18	4	2	0	0	1	0	1	0	1	-3
63	395	18	11	1	0	0	1	0	1	0	1	-3
64	77	73	6	1	0	1	0	1	0	1	0	3
64	77	73	7	2	0	1	0	1	1	1	1	1
64	77	73	15	2	0	1	0	1	1	1	1	1
64	96	73	91	2	0	1	0	1	0	1	0	3
64	108	73	73	1	1	1	0	1	0	1	0	3
64	108	73	75	1	1	1	0	1	0	1	0	3
64	108	73	136	3	0	1	0	1	0	1	0	3
64	108	73	137	2	0	1	0	1	0	1	0	3
64	108	73	138	3	0	1	0	1	0	1	0	3
64	640	73	47	1	0	1	0	1	1	1	1	1
64	727	73	79	1	1	1	0	1	0	1	0	3
64	727	73	108	1	0	1	0	1	0	1	0	3
64	804	73	99	2	0	1	0	1	0	1	0	3
64	804	73	156	4	0	1	0	1	0	1	0	3
64	848	73	92	1	0	1	0	1	0	1	0	3
64	848	73	96	4	0	1	0	1	0	1	0	3
64	1073	73	44	1	0	1	0	1	0	1	0	3
64	1073	73	83	1	0	1	0	1	0	1	0	3
64	1073	73	84	1	0	1	0	1	0	1	0	3
64	1240	73	72	2	0	1	0	1	0	1	0	3
64	1240	73	73	1	0	1	0	1	0	1	0	3
64	1240	73	74	1	0	1	0	1	0	1	0	3
64	2488	73	47	2	1	1	0	1	0	1	0	3
64	5160	73	126	2	0	1	0	1	1	1	1	1
64	5160	73	127	6	0	1	0	1	1	1	1	1
64	5160	73	128	4	0	1	0	1	1	1	1	1
64	5160	73	133	2	0	1	0	1	1	1	1	1
64	6137	73	162	1	1	1	0	1	0	1	0	3
64	24143	73	109	1	0	1	0	1	0	1	0	3
64	24143	73	172	12	0	1	0	1	0	1	0	3
64	25341	73	132	1	0	1	0	1	0	1	0	3
65	51	70	88	2	0	1	0	1	0	1	0	3
65	51	70	91	1	0	1	0	1	0	1	0	3
65	151	70	100	4	0	1	0	1	0	1	0	3
65	1000	1196	45	2	0	1	0	1	0	1	0	3
65	1000	1196	46	2	0	1	0	1	0	1	0	3
65	1000	1196	48	3	0	1	0	1	0	1	0	3
65	1839	1196	50	2	0	1	0	1	0	1	0	3
65	1839	1196	51	1	0	1	0	1	0	1	0	3
65	2080	70	119	1	1	NULL	NULL	NULL	NULL	NULL	NULL	NULL
65	2080	70	120	1	1	NULL	NULL	NULL	NULL	NULL	NULL	NULL
65	2760	70	114	1	0	0	0	0	0	0	0	0
65	3134	70	58	1	1	1	1	1	1	1	1	0
65	3134	70	74	1	0	1	1	1	1	1	1	0
65	3134	70	78	1	0	1	1	1	1	1	1	0
65	3134	70	93	6	1	1	1	1	1	1	1	0
65	3134	70	112	1	1	0	1	0	1	0	1	-3
65	3184	70	83	3	0	1	0	1	0	1	0	3
65	3184	70	85	3	0	1	0	1	0	1	0	3
65	3184	70	86	2	0	1	0	1	0	1	0	3
65	3184	70	102	4	0	1	0	1	0	1	0	3
65	3303	70	34	1	0	1	0	1	0	1	0	3
65	3303	70	58	1	1	1	0	1	0	1	0	3
65	6282	70	28	2	0	1	0	1	0	1	0	3
65	6282	70	83	1	1	1	0	1	0	1	0	3
65	6282	70	118	2	1	0	0	0	0	0	0	0
65	6465	70	27	1	0	1	0	1	0	1	0	3
65	6754	70	6	1	0	0	1	0	1	0	1	-3
65	6754	70	7	1	0	0	1	0	1	0	1	-3
65	6754	70	14	1	0	1	1	1	1	1	1	0
65	6755	70	11	1	0	0	0	1	1	1	1	0
65	6756	70	22	2	0	1	0	1	0	1	0	3
65	10649	70	122	1	1	0	0	0	0	0	0	0
65	18738	70	112	3	0	0	1	0	1	0	1	-3
65	23093	70	83	7	0	1	0	1	0	1	0	3
65	26618	70	119	1	1	NULL	NULL	NULL	NULL	NULL	NULL	NULL
65	30375	70	66	1	1	1	0	1	0	1	0	3
65	30375	70	80	1	0	1	0	1	0	1	0	3
68	58	310	19	1	0	0	1	0	1	0	1	-3
68	414	310	22	1	0	0	0	0	0	0	1	-1
69	20	140	9	4	1	0	0	0	0	0	0	0
71	607	51	44	1	0	0	0	0	0	0	0	0
73	4	66	3	1	1	NULL	0	NULL	0	NULL	0	NULL
73	4	66	5	3	1	0	0	0	0	0	0	0
73	4	66	6	2	1	0	0	0	0	0	0	0
73	4	66	12	1	1	0	0	0	0	0	0	0
73	168	66	6	1	0	0	1	0	1	0	1	-3
73	168	66	7	1	0	0	1	0	1	0	1	-3
75	89	69	21	1	0	0	0	0	0	0	0	0
75	98	69	46	2	0	0	1	0	1	0	1	-3
75	245	69	126	2	1	0	0	0	0	0	0	0
75	4542	104	136	1	0	0	1	0	1	0	1	-3
75	33044	69	121	2	0	0	0	0	0	0	0	0
77	64	73	8	1	0	0	1	1	1	1	1	-1
77	64	73	22	2	0	0	1	1	1	1	1	-1
77	96	73	14	2	1	0	0	1	0	1	0	2
77	96	73	23	2	0	0	0	1	0	1	0	2
77	183	73	23	2	0	0	0	1	0	1	0	2
77	727	73	8	2	1	0	0	1	0	1	0	2
77	3618	300	221	1	0	0	0	0	0	0	0	0
77	6163	73	23	2	0	0	0	1	0	1	0	2
77	9021	227	285	1	1	0	0	0	0	0	0	0
77	9199	300	158	1	0	0	0	0	0	0	0	0
77	9199	300	159	1	0	0	0	0	0	0	0	0
77	9656	300	167	2	0	0	0	0	0	0	0	0
77	11340	300	267	1	0	0	0	0	0	0	0	0
77	11340	300	268	2	0	0	0	0	0	0	0	0
77	11340	300	270	1	0	0	0	0	0	0	0	0
77	11340	300	271	2	0	0	0	0	0	0	0	0
77	11340	300	275	2	0	0	0	0	0	0	0	0
77	11760	300	64	2	1	0	1	0	1	0	1	-3
77	11760	300	92	2	0	0	1	0	1	0	1	-3
77	11762	300	148	1	0	0	1	0	1	0	1	-3
77	11762	300	155	2	0	0	1	0	1	0	1	-3
77	11762	300	156	2	0	0	1	0	1	0	1	-3
77	12881	300	36	1	0	0	0	0	0	0	0	0
77	14151	300	241	2	0	0	0	0	0	0	0	0
77	14151	300	246	1	0	NULL	NULL	NULL	NULL	NULL	NULL	NULL
77	14523	227	317	2	0	0	0	0	0	0	0	0
77	14523	300	214	2	0	0	0	0	1	0	1	-2
77	14523	300	275	1	0	0	0	0	1	0	1	-2
77	20061	300	150	1	0	0	0	0	0	0	0	0
77	27910	300	248	2	0	NULL	NULL	NULL	NULL	NULL	NULL	NULL
77	28359	300	241	2	0	0	0	0	0	0	0	0
77	30847	227	291	1	0	0	1	0	1	0	1	-3
77	33610	300	200	2	0	0	0	0	1	0	1	-2
77	34038	300	197	1	1	NULL	NULL	NULL	NULL	NULL	NULL	NULL
77	34038	300	199	1	1	0	0	0	0	0	0	0
77	34038	300	222	1	1	0	0	0	0	0	0	0
79	155	467	18	2	0	0	0	0	0	0	0	0
79	20061	467	59	2	0	0	0	0	0	0	0	0
79	20061	467	61	2	0	0	0	0	0	0	0	0
80	129	66	6	1	0	0	0	0	0	0	0	0
83	88	66	11	1	1	0	0	0	0	0	0	0
83	118	73	56	1	1	0	0	0	0	0	0	0
83	279	66	6	2	0	NULL	NULL	NULL	NULL	NULL	NULL	NULL
83	279	66	8	2	1	0	0	0	0	0	0	0
83	279	66	9	2	1	0	0	0	0	0	0	0
83	279	66	11	2	0	0	0	0	0	0	0	0
83	279	66	13	1	1	0	0	0	0	0	0	0
83	279	73	31	1	0	0	0	0	0	0	0	0
83	279	73	42	1	0	0	0	0	0	0	0	0
83	279	73	61	1	0	0	0	0	1	0	1	-2
83	279	73	90	1	0	0	0	0	1	0	1	-2
83	727	73	55	1	1	0	0	0	0	0	0	0
83	848	73	95	2	0	0	0	0	0	0	0	0
83	848	73	96	1	0	0	0	0	0	0	0	0
83	1073	73	43	6	0	0	0	0	0	0	0	0
83	1073	73	45	2	0	0	0	0	0	0	0	0
83	1073	73	46	2	0	0	0	0	0	0	0	0
83	1073	73	47	2	0	0	0	0	0	0	0	0
83	1073	73	48	2	0	0	0	0	0	0	0	0
83	1073	73	63	2	0	0	0	0	0	0	0	0
83	1073	73	64	4	0	0	0	0	0	0	0	0
83	1240	73	72	3	0	0	0	0	0	0	0	0
83	1240	73	74	1	0	0	0	0	0	0	0	0
83	7062	73	52	2	0	0	0	0	0	0	0	0
83	16211	4511	282	2	0	0	0	0	0	0	0	0
83	30409	4511	326	2	0	0	0	0	0	0	0	0
84	3	10	122	2	0	1	0	1	0	1	0	3
84	34	10	12	2	0	1	0	1	0	1	0	3
84	34	10	15	2	0	1	0	1	0	1	0	3
84	34	10	16	2	0	1	0	1	0	1	0	3
84	34	10	17	4	0	1	0	1	0	1	0	3
84	34	10	21	2	0	1	0	1	0	1	0	3
84	44	10	116	1	0	1	0	1	0	1	0	3
84	56	10	115	3	0	1	0	1	0	1	0	3
84	86	10	41	1	0	1	0	1	0	1	0	3
84	107	10	2	1	0	1	1	1	1	1	1	0
84	107	10	3	5	0	1	1	1	1	1	1	0
84	107	10	4	4	0	1	1	1	1	1	1	0
84	107	10	6	1	0	1	1	1	1	1	1	0
84	107	10	30	6	0	1	1	1	1	1	1	0
84	107	10	35	1	0	1	1	1	1	1	1	0
84	107	10	38	2	1	1	1	1	1	1	1	0
84	107	10	39	1	1	1	1	1	1	1	1	0
84	107	10	40	1	1	1	1	1	1	1	1	0
84	107	10	41	3	1	1	1	1	1	1	1	0
84	107	10	42	1	0	1	1	1	1	1	1	0
84	107	10	43	1	0	1	1	1	1	1	1	0
84	107	10	47	1	0	1	1	1	1	1	1	0
84	107	10	52	1	0	1	1	1	1	1	1	0
84	107	10	53	1	1	1	1	1	1	1	1	0
84	107	10	55	3	1	1	1	1	1	1	1	0
84	107	10	60	1	0	1	1	1	1	1	1	0
84	107	10	66	1	0	1	1	1	1	1	1	0
84	107	10	71	1	0	1	1	1	1	1	1	0
84	107	10	73	1	0	1	1	1	1	1	1	0
84	107	10	78	1	0	1	1	1	1	1	1	0
84	107	10	87	2	0	1	1	1	1	1	1	0
84	107	10	88	3	0	1	1	1	1	1	1	0
84	107	10	102	1	0	1	1	1	1	1	1	0
84	107	10	121	2	0	1	1	1	1	1	1	0
84	130	10	53	1	0	1	0	1	0	1	0	3
84	130	10	68	1	1	1	0	1	0	1	0	3
84	130	10	70	2	1	1	0	1	0	1	0	3
84	130	10	82	1	0	1	0	1	0	1	0	3
84	260	10	12	1	1	1	0	1	0	1	0	3
84	278	10	77	1	1	1	0	1	0	1	0	3
84	314	10	15	1	0	1	0	1	0	1	0	3
84	314	10	18	2	1	1	0	1	0	1	0	3
84	314	10	23	1	1	NULL	0	NULL	0	NULL	0	NULL
84	314	10	24	1	0	1	0	1	0	1	0	3
84	340	10	81	1	0	1	0	1	0	1	0	3
84	340	10	108	4	0	1	0	1	0	1	0	3
84	463	10	91	3	1	1	0	1	0	1	0	3
84	463	10	92	1	0	1	0	1	0	1	0	3
84	463	10	93	3	1	1	0	1	0	1	0	3
84	463	10	94	1	0	1	0	1	0	1	0	3
84	463	10	95	2	1	1	0	1	0	1	0	3
84	463	10	96	2	1	1	0	1	0	1	0	3
84	463	10	126	1	0	1	0	1	0	1	0	3
84	770	10	111	1	1	1	0	1	0	1	0	3
84	770	10	146	1	1	1	0	1	0	1	0	3
84	924	10	49	1	1	1	0	1	0	1	0	3
84	924	10	73	2	0	1	0	1	0	1	0	3
84	924	10	83	1	1	1	0	1	0	1	0	3
84	924	10	84	3	1	1	0	1	0	1	0	3
84	1601	10	101	1	0	1	0	1	0	1	0	3
84	1604	10	131	2	0	1	0	1	0	1	0	3
84	2117	10	72	1	0	1	0	1	1	1	1	1
84	2119	10	60	1	0	1	0	1	1	1	1	1
84	2440	10	42	1	0	1	0	1	0	1	0	3
84	2522	10	39	1	0	1	0	1	0	1	0	3
84	3568	10	150	2	0	1	0	1	0	1	0	3
84	4020	10	113	3	0	1	0	1	0	1	0	3
84	4020	10	121	1	0	1	0	1	0	1	0	3
84	4329	10	164	2	0	1	0	1	0	1	0	3
84	5582	10	97	1	0	1	0	1	0	1	0	3
84	5993	10	148	2	0	1	0	1	0	1	0	3
84	6086	10	120	1	0	NULL	NULL	NULL	NULL	NULL	NULL	NULL
84	6336	10	153	1	0	1	0	1	0	1	0	3
84	6432	10	138	1	0	1	0	1	0	1	0	3
85	322	86	120	2	0	NULL	NULL	NULL	NULL	NULL	NULL	NULL
85	1832	86	127	2	0	0	0	0	0	0	0	0
85	5313	86	122	1	1	0	0	0	0	0	0	0
86	130	580	207	2	0	0	0	0	0	0	0	0
86	278	10	107	2	0	0	0	0	0	0	0	0
86	509	580	176	1	0	0	0	0	0	0	0	0
86	3662	580	175	1	0	0	1	0	1	0	1	-3
86	3662	580	178	1	0	0	1	0	1	0	1	-3
86	3662	580	183	1	0	0	1	0	1	0	1	-3
86	4020	10	113	2	0	0	0	0	0	0	0	0
86	4020	10	114	2	0	0	0	0	0	0	0	0
86	4020	10	119	1	0	NULL	NULL	NULL	NULL	NULL	NULL	NULL
86	4020	10	121	1	0	0	0	0	0	0	0	0
86	4020	10	124	1	0	0	0	0	0	0	0	0
86	4020	10	126	1	0	0	0	0	0	0	0	0
86	5582	10	89	4	0	0	0	0	0	0	0	0
86	5582	10	91	2	0	0	0	0	0	0	0	0
86	5582	10	93	1	0	0	0	0	0	0	0	0
86	5582	10	98	3	0	0	0	0	0	0	0	0
86	5582	10	99	2	0	0	0	0	0	0	0	0
86	7180	10	132	3	0	0	0	0	0	0	0	0
88	83	66	11	1	1	0	0	0	0	0	0	0
88	109	5	288	1	0	0	0	0	0	0	0	0
88	109	5	290	2	0	0	0	0	0	0	0	0
88	109	5	301	24	0	0	0	0	0	0	0	0
88	109	5	302	9	0	0	0	0	0	0	0	0
88	109	5	303	31	0	0	0	0	0	0	0	0
88	109	5	304	9	0	0	0	0	0	0	0	0
88	109	5	305	15	0	0	0	0	0	0	0	0
88	109	5	306	12	0	0	0	0	0	0	0	0
88	109	5	307	37	0	0	0	0	0	0	0	0
88	109	5	308	11	0	0	0	0	0	0	0	0
88	109	5	309	1	0	0	0	0	0	0	0	0
88	109	5	310	13	0	0	0	0	0	0	0	0
88	109	5	311	3	0	0	0	0	0	0	0	0
88	109	5	312	5	0	0	0	0	0	0	0	0
88	109	5	313	18	0	0	0	0	0	0	0	0
88	109	5	314	30	0	0	0	0	0	0	0	0
88	109	5	315	6	0	0	0	0	0	0	0	0
88	109	5	317	50	0	0	0	0	0	0	0	0
88	109	5	318	2	0	0	0	0	0	0	0	0
88	109	5	319	41	0	0	0	0	0	0	0	0
88	109	5	320	48	0	NULL	NULL	NULL	NULL	NULL	NULL	NULL
88	109	5	322	47	0	0	0	0	0	0	0	0
88	109	5	323	30	0	0	0	0	0	0	0	0
88	109	5	324	9	0	0	0	0	0	0	0	0
88	109	5	325	5	0	0	0	0	0	0	0	0
88	109	5	326	10	0	0	0	0	0	0	0	0
88	109	5	327	46	0	0	0	0	0	0	0	0
88	109	5	328	6	0	0	0	0	0	0	0	0
88	109	5	329	6	0	0	0	0	0	0	0	0
88	109	5	330	36	0	0	0	0	0	0	0	0
88	109	5	331	64	0	0	0	0	0	0	0	0
88	109	5	332	156	0	0	0	0	0	0	0	0
88	109	5	333	4	0	0	0	0	0	0	0	0
88	109	5	334	10	0	0	0	0	0	0	0	0
88	109	5	335	44	0	0	0	0	0	0	0	0
88	109	5	336	90	0	0	0	0	0	0	0	0
88	109	5	337	50	0	0	0	0	0	0	0	0
88	109	5	338	6	0	0	0	0	0	0	0	0
88	109	5	339	1	0	0	0	0	0	0	0	0
88	109	5	340	6	1	0	0	0	0	0	0	0
88	109	5	341	15	1	0	0	0	0	0	0	0
88	109	5	344	4	0	0	0	0	0	0	0	0
88	109	5	345	14	1	0	0	0	0	0	0	0
88	109	5	347	28	0	0	0	0	0	0	0	0
88	109	5	348	9	0	0	0	0	0	0	0	0
88	109	5	349	34	0	0	0	0	0	0	0	0
88	122	580	102	4	0	0	0	0	0	0	0	0
88	122	580	103	1	0	0	0	0	0	0	0	0
88	122	580	104	3	0	0	0	0	0	0	0	0
88	122	580	105	1	0	0	0	0	0	0	0	0
88	122	580	106	1	0	0	0	0	0	0	0	0
88	122	580	107	1	0	0	0	0	0	0	0	0
88	122	580	111	2	0	0	0	0	0	0	0	0
88	122	580	112	6	0	0	0	0	0	0	0	0
88	122	580	113	2	0	0	0	0	0	0	0	0
88	122	580	114	2	0	0	0	0	0	0	0	0
88	141	539	69	2	0	0	0	0	0	0	0	0
88	141	539	70	2	0	0	0	0	0	0	0	0
88	148	539	63	2	0	0	0	0	0	0	0	0
88	148	539	64	1	0	0	0	0	0	0	0	0
88	168	66	10	1	0	0	1	0	1	0	1	-3
88	181	580	102	2	0	0	0	0	0	0	0	0
88	181	580	103	1	0	0	0	0	0	0	0	0
88	183	5	301	35	1	0	0	0	0	0	0	0
88	183	5	302	5	1	0	0	0	0	0	0	0
88	220	5	316	41	0	0	0	0	0	0	0	0
88	252	580	159	1	0	0	0	0	0	0	0	0
88	255	580	93	2	0	0	1	0	1	0	1	-3
88	255	580	94	4	0	0	1	0	1	0	1	-3
88	260	580	144	1	0	0	0	0	0	0	0	0
88	260	580	152	6	0	0	0	0	0	0	0	0
88	260	580	153	2	0	0	0	0	0	0	0	0
88	372	539	16	1	0	0	1	0	1	0	1	-3
88	475	539	40	1	1	0	0	0	0	0	0	0
88	475	539	45	2	0	0	0	0	0	0	0	0
88	475	539	46	1	1	0	0	0	0	0	0	0
88	475	539	51	1	1	0	0	0	0	0	0	0
88	475	539	55	1	1	0	0	0	0	0	0	0
88	509	580	177	4	0	0	0	0	0	0	0	0
88	757	580	123	4	0	0	0	0	0	0	0	0
88	919	539	49	1	1	0	0	0	0	0	0	0
88	919	539	53	2	1	0	0	0	0	0	0	0
88	919	539	54	1	1	0	0	0	0	0	0	0
88	969	580	85	2	0	0	0	0	0	0	0	0
88	969	580	87	2	0	0	0	0	0	0	0	0
88	1605	5	302	7	0	0	0	0	0	0	0	0
88	1605	5	321	1	0	0	0	0	0	0	0	0
88	1605	5	327	3	1	0	0	0	0	0	0	0
88	1605	5	340	3	0	0	0	0	0	0	0	0
88	2829	5	288	9	0	0	0	0	0	0	0	0
88	2882	5	305	22	0	0	0	0	0	0	0	0
88	3012	539	73	2	0	0	0	0	0	0	0	0
88	3012	539	74	1	0	0	0	0	0	0	0	0
88	3319	5	284	1	0	0	1	0	1	0	1	-3
88	3322	5	267	3	0	0	0	0	0	0	0	0
88	3662	580	174	2	0	0	1	0	1	0	1	-3
88	3662	580	175	1	0	0	1	0	1	0	1	-3
88	4779	5	310	4	0	0	0	0	0	0	0	0
88	4779	5	311	4	0	0	0	0	0	0	0	0
88	4779	5	313	27	0	0	0	0	0	0	0	0
88	5209	5	345	7	0	0	0	0	0	0	0	0
88	6327	580	170	3	0	0	0	0	0	0	0	0
88	7038	5	348	50	0	0	1	0	1	0	1	-3
88	7662	5	313	1	0	0	0	0	0	0	0	0
88	7662	5	347	16	0	0	0	0	0	0	0	0
88	8326	5	347	1	0	0	0	0	0	0	0	0
88	10722	539	40	2	0	0	0	0	0	0	0	0
88	10722	539	41	3	0	0	0	0	0	0	0	0
88	10722	539	48	2	1	0	0	0	0	0	0	0
88	10722	539	56	1	1	0	0	0	0	0	0	0
88	10722	539	60	1	1	0	0	0	0	0	0	0
88	12752	5	263	2	0	NULL	0	NULL	0	NULL	0	NULL
88	12752	5	340	1	0	0	0	0	0	0	0	0
89	75	69	21	1	1	0	0	0	0	0	0	0
89	64293	356	106	1	0	0	0	0	0	0	0	0
91	44	104	26	4	0	0	0	0	0	0	0	0
91	44	104	27	3	0	0	0	0	0	0	0	0
91	44	104	41	2	0	0	0	0	0	0	0	0
91	404	104	34	2	0	0	0	0	0	0	0	0
91	3899	104	48	2	0	0	0	0	0	0	0	0
92	48	350	28	1	0	0	0	0	0	0	0	0
92	193	350	25	1	0	0	0	0	1	0	1	-2
92	225	350	30	1	0	0	0	0	0	0	0	0
92	267	350	28	2	0	0	1	0	1	0	1	-3
92	10227	350	40	1	0	0	0	0	0	0	0	0
93	5	66	13	2	0	0	0	0	0	0	0	0
93	5	535	15	2	0	0	0	0	0	0	0	0
93	5	535	22	2	0	0	0	0	0	0	0	0
93	5	535	27	6	0	0	0	0	0	0	0	0
93	5	535	30	4	0	0	0	0	0	0	0	0
93	5	535	33	2	0	0	0	0	0	0	0	0
93	5	535	35	2	0	0	0	0	0	0	0	0
93	5	535	38	2	0	0	0	0	0	0	0	0
93	5	535	39	2	0	0	0	0	0	0	0	0
93	5	535	45	4	0	0	0	0	0	0	0	0
93	5	535	46	4	0	0	0	0	0	0	0	0
93	5	535	62	2	0	0	0	0	0	0	0	0
93	5	535	63	4	0	0	0	0	0	0	0	0
93	5	535	69	4	0	0	0	0	0	0	0	0
93	5	535	72	2	0	0	0	0	0	0	0	0
93	5	535	74	2	0	0	0	0	0	0	0	0
93	5	535	77	10	0	0	0	0	0	0	0	0
93	5	535	79	2	0	0	0	0	0	0	0	0
93	1907	535	48	2	0	0	0	0	0	0	0	0
93	1907	535	49	2	0	0	0	0	0	0	0	0
93	1907	535	50	2	0	0	0	0	0	0	0	0
96	64	73	8	1	0	0	1	0	1	0	1	-3
96	77	73	15	2	0	0	0	0	1	0	1	-2
96	828	19	244	4	0	NULL	NULL	NULL	NULL	NULL	NULL	NULL
96	848	73	95	4	0	0	0	0	0	0	0	0
96	1073	73	43	2	0	0	0	0	0	0	0	0
96	1073	73	84	7	0	0	0	0	0	0	0	0
96	1240	73	73	2	0	0	0	0	0	0	0	0
96	1240	73	90	2	0	0	0	0	0	0	0	0
96	2664	19	235	4	0	0	0	0	0	0	0	0
96	5160	73	62	1	0	0	0	0	1	0	1	-2
96	5160	73	63	1	0	0	0	0	1	0	1	-2
96	5160	73	65	1	0	0	0	0	1	0	1	-2
96	5160	73	66	1	0	0	0	0	1	0	1	-2
96	5160	73	73	1	0	0	0	0	1	0	1	-2
96	5160	73	82	1	0	0	0	0	1	0	1	-2
96	5160	73	86	1	0	0	0	0	1	0	1	-2
96	5160	73	113	1	1	0	0	0	1	0	1	-2
96	5160	73	114	1	0	0	0	0	1	0	1	-2
96	5160	73	118	1	0	0	0	0	1	0	1	-2
96	5160	73	126	4	0	0	0	0	1	0	1	-2
96	5160	73	127	1	0	0	0	0	1	0	1	-2
96	5160	73	131	2	0	0	0	0	1	0	1	-2
96	5160	303	203	1	0	0	0	0	0	0	0	0
96	5160	5392	331	2	0	0	0	0	0	0	0	0
96	7925	19	223	2	0	0	0	0	0	0	0	0
96	7952	19	248	1	1	NULL	NULL	NULL	NULL	NULL	NULL	NULL
96	17507	19	272	4	0	0	0	0	0	0	0	0
96	17507	19	273	4	0	0	0	0	0	0	0	0
96	25680	73	184	6	0	0	0	0	0	0	0	0
96	45206	5392	315	6	0	0	0	0	0	0	0	0
96	45206	5392	316	6	0	0	0	0	0	0	0	0
96	45206	5392	318	2	0	0	0	0	0	0	0	0
96	45206	5392	327	4	0	0	0	0	0	0	0	0
96	45206	5392	328	4	0	0	0	0	0	0	0	0
96	45206	5392	329	5	0	0	0	0	0	0	0	0
96	45206	5392	330	1	0	0	0	0	0	0	0	0
96	47764	303	197	3	0	NULL	NULL	NULL	NULL	NULL	NULL	NULL
96	47764	303	200	4	0	0	0	0	0	0	0	0
96	47764	303	201	2	0	0	0	0	0	0	0	0
96	71638	19	248	2	1	NULL	NULL	NULL	NULL	NULL	NULL	NULL
96	82519	303	202	1	0	0	0	0	0	0	0	0
98	12	69	3	1	0	1	1	1	1	1	1	0
98	12	69	31	1	1	1	1	1	1	1	1	0
98	12	69	53	2	1	1	1	1	1	1	1	0
98	12	69	54	1	1	1	1	1	1	1	1	0
98	12	69	56	1	0	1	1	1	1	1	1	0
98	12	69	57	2	0	1	1	1	1	1	1	0
98	12	69	83	2	0	1	1	1	1	1	1	0
98	12	69	124	2	0	1	1	1	1	1	1	0
98	12	69	154	12	0	1	1	1	1	1	1	0
98	12	69	155	2	0	1	1	1	1	1	1	0
98	75	69	48	2	0	1	0	1	0	1	0	3
98	75	69	72	4	0	1	0	1	0	1	0	3
98	75	69	105	2	0	1	0	1	0	1	0	3
98	117	69	40	1	0	1	0	1	0	1	0	3
98	117	69	113	2	0	1	0	1	0	1	0	3
98	245	69	49	1	0	1	0	1	0	1	0	3
98	245	69	80	2	0	1	0	1	0	1	0	3
98	267	69	173	4	0	1	0	1	0	1	1	2
98	1928	69	112	2	0	1	0	1	0	1	0	3
98	32437	69	68	1	0	1	0	1	0	1	0	3
98	32437	69	90	2	0	1	0	1	0	1	0	3
98	32437	69	91	2	0	1	0	1	0	1	0	3
98	32437	69	98	2	0	1	0	1	0	1	0	3
98	33044	69	110	4	0	1	0	1	0	1	0	3
98	33044	69	112	2	0	1	0	1	0	1	0	3
98	33044	69	116	2	0	1	0	1	0	1	0	3
98	33044	69	121	2	0	1	0	1	0	1	0	3
98	37382	69	74	1	0	1	0	1	0	1	0	3
98	37382	69	116	1	0	1	0	1	0	1	0	3
98	37669	69	164	2	0	1	0	1	0	1	0	3
98	38862	69	173	6	0	1	0	1	0	1	0	3
98	42501	69	94	1	1	1	0	1	0	1	0	3
98	44132	69	108	1	0	1	0	1	0	1	0	3
98	44132	69	172	4	0	1	0	1	0	1	1	2
98	44132	69	173	4	0	1	0	1	0	1	1	2
99	267	350	26	1	0	0	1	0	1	0	1	-3
99	267	350	29	1	0	0	1	0	1	0	1	-3
99	3979	432	131	1	0	0	0	0	0	0	0	0
99	5153	432	67	1	1	0	0	0	0	0	0	0
99	6105	5123	223	1	0	0	0	0	0	0	0	0
99	6638	5123	222	1	0	0	0	0	0	0	0	0
99	7401	432	112	1	0	0	0	0	0	0	0	0
99	7585	432	170	1	0	0	0	0	1	0	1	-2
99	7585	432	180	1	0	0	0	0	1	0	1	-2
99	7585	432	181	1	0	0	0	0	1	0	1	-2
99	7585	432	182	2	0	0	0	0	1	0	1	-2
99	7585	432	186	1	0	0	0	0	1	0	1	-2
99	7585	432	187	1	0	0	0	0	1	0	1	-2
99	7585	432	188	2	0	0	0	0	1	0	1	-2
99	7585	432	189	2	0	NULL	NULL	NULL	NULL	NULL	NULL	NULL
99	7585	432	193	1	0	0	0	0	1	0	1	-2
99	7585	432	195	1	0	0	0	0	1	0	1	-2
99	7585	5123	199	1	0	0	0	0	0	0	1	-1
99	7971	5123	265	1	0	0	0	0	0	0	0	0
99	7971	5123	267	2	0	0	0	0	0	0	0	0
99	7971	5123	288	1	0	0	0	0	0	0	0	0
99	7971	5123	296	1	0	0	0	0	0	0	0	0
99	8293	432	131	1	0	0	1	0	1	0	1	-3
99	8293	5123	226	1	0	0	1	0	1	0	1	-3
99	8688	5123	230	1	0	0	0	0	0	0	0	0
99	8741	432	60	2	0	0	0	0	0	0	0	0
99	8741	432	130	1	0	0	0	0	0	0	0	0
99	8741	432	137	1	0	0	0	0	0	0	0	0
99	8741	432	139	1	0	0	0	0	0	0	0	0
99	8741	5123	242	1	0	0	0	0	0	0	0	0
99	8741	5123	252	2	0	0	0	0	0	0	0	0
99	9837	432	136	1	0	0	0	0	0	0	0	0
99	10077	5123	228	1	0	0	0	0	0	0	0	0
99	10077	5123	280	1	0	0	0	0	0	0	0	0
99	10405	432	170	1	0	0	0	0	0	0	0	0
99	10405	5123	244	6	0	NULL	NULL	NULL	NULL	NULL	NULL	NULL
99	13266	432	158	2	0	0	0	0	0	0	0	0
99	13586	432	156	2	1	0	0	0	0	0	0	0
99	13586	432	186	1	0	0	0	0	0	0	0	0
99	13586	5123	285	10	1	0	0	0	0	0	0	0
99	15210	5123	239	2	0	0	0	0	0	0	0	0
99	16424	432	178	1	1	0	0	0	0	0	0	0
99	16424	5123	247	3	1	NULL	NULL	NULL	NULL	NULL	NULL	NULL
99	16424	5123	248	1	1	NULL	NULL	NULL	NULL	NULL	NULL	NULL
99	16424	5123	250	3	1	0	0	0	0	0	0	0
99	16424	5123	252	3	1	0	0	0	0	0	0	0
99	16904	432	68	2	0	0	0	0	0	0	0	0
99	16904	432	75	1	0	0	0	0	0	0	0	0
99	18675	432	73	2	1	0	0	0	0	0	0	0
99	18675	5123	205	2	0	0	0	0	0	0	0	0
99	22276	432	133	1	0	0	0	0	0	0	0	0
99	37362	5123	285	4	0	0	0	0	0	0	0	0
99	39707	432	88	1	0	0	0	0	0	0	0	0
99	40729	5123	296	6	0	0	0	0	0	0	0	0
99	66088	5123	285	1	0	0	0	0	0	0	0	0
99	66088	5123	286	1	0	0	0	0	0	0	0	0
99	66088	5123	296	1	0	0	0	0	0	0	0	0
99	66088	5123	298	3	0	0	0	0	0	0	0	0
99	66088	5123	299	2	0	0	0	0	0	0	0	0
99	66088	5123	300	2	0	0	0	0	0	0	0	0
101	44	104	41	6	1	0	0	0	0	0	0	0
101	44	104	42	1	0	0	0	0	0	0	0	0
101	44	104	46	1	0	0	0	0	0	0	0	0
101	44	140	6	1	0	0	0	0	0	0	0	0
101	44	140	7	1	0	0	0	0	0	0	0	0
101	56	104	38	1	0	0	0	0	0	0	0	0
101	105	140	10	1	0	0	1	0	1	0	1	-3
101	105	140	22	1	0	0	1	0	1	0	1	-3
102	725	194	171	2	1	0	0	0	0	0	0	0
102	725	194	172	1	1	0	0	0	0	0	0	0
102	981	194	85	2	0	0	0	0	0	0	0	0
102	986	194	186	2	0	0	1	0	1	0	1	-3
102	986	194	187	4	0	0	1	0	1	0	1	-3
102	986	194	188	12	0	0	1	0	1	0	1	-3
102	986	194	189	10	0	NULL	NULL	NULL	NULL	NULL	NULL	NULL
102	986	194	190	8	0	0	1	0	1	0	1	-3
102	986	194	191	16	0	0	1	0	1	0	1	-3
102	986	194	192	12	0	0	1	0	1	0	1	-3
102	986	194	193	10	0	0	1	0	1	0	1	-3
102	986	194	194	14	0	0	1	0	1	0	1	-3
102	986	194	195	2	0	0	1	0	1	0	1	-3
102	986	194	196	8	0	0	1	0	1	0	1	-3
102	986	194	197	8	0	NULL	NULL	NULL	NULL	NULL	NULL	NULL
102	986	194	198	8	0	0	1	0	1	0	1	-3
102	986	194	199	12	0	0	1	0	1	0	1	-3
102	986	194	200	4	0	0	1	0	1	0	1	-3
102	986	194	201	2	0	0	1	0	1	0	1	-3
102	1202	194	92	1	0	0	0	0	0	0	0	0
102	1202	194	127	1	1	0	0	0	0	0	0	0
102	1202	194	128	2	1	0	0	0	0	0	0	0
102	1202	194	171	1	1	0	0	0	0	0	0	0
102	1505	194	191	1	1	0	0	0	0	0	0	0
102	1534	194	72	2	0	0	0	0	0	0	0	0
102	1771	194	127	2	1	0	1	0	1	0	1	-3
102	1771	194	155	1	1	0	1	0	1	0	1	-3
102	1771	194	171	1	1	0	1	0	1	0	1	-3
102	1870	194	137	2	1	0	0	0	0	0	0	0
102	1930	194	110	2	1	0	0	0	0	0	0	0
102	1930	194	170	1	1	0	1	0	1	0	1	-3
102	2539	194	45	1	0	0	0	0	0	0	0	0
102	2539	194	124	1	1	0	0	0	0	0	0	0
102	5188	194	71	2	0	0	1	0	1	0	1	-3
102	5188	194	87	2	0	0	1	0	1	0	1	-3
102	5188	194	138	2	0	0	1	0	1	0	1	-3
102	8965	194	112	2	0	0	0	0	0	0	0	0
102	8965	194	113	1	0	0	0	0	0	0	0	0
102	10780	194	104	2	0	0	0	0	0	0	0	0
102	10780	194	143	2	0	0	0	0	0	0	0	0
102	13091	194	108	4	0	0	0	0	0	0	0	0
102	13091	194	110	1	1	0	0	0	0	0	0	0
102	14547	194	150	2	0	0	0	0	1	0	1	-2
104	519	2097	104	5	0	0	0	0	0	1	1	0
104	519	2097	105	2	0	0	0	0	0	1	1	0
104	519	2097	108	3	0	0	0	0	0	1	1	0
104	519	2097	109	6	0	0	0	0	0	1	1	0
104	519	2097	110	3	0	0	0	0	0	1	1	0
104	519	2097	124	2	0	0	0	0	0	0	0	0
104	568	2097	130	1	0	0	1	0	1	0	1	-3
104	6479	2097	107	2	0	0	0	0	0	1	0	1
104	6479	2097	108	3	0	0	0	0	0	1	0	1
104	37091	2097	122	2	0	0	0	0	0	1	0	1
105	44	10	103	2	0	0	0	0	0	0	0	0
105	44	104	41	2	0	0	0	0	0	1	0	1
105	56	10	103	1	0	0	0	0	0	0	0	0
105	805	10	92	6	0	0	0	0	0	0	0	0
105	805	10	93	2	0	0	0	0	0	0	0	0
105	805	10	94	2	0	0	0	0	0	0	0	0
105	805	10	96	4	0	0	0	0	0	0	0	0
105	2117	10	94	1	0	0	0	0	1	0	1	-2
107	34	10	11	2	0	1	0	1	0	1	0	3
107	44	10	68	1	0	1	0	1	0	1	0	3
107	44	10	92	1	0	1	0	1	0	1	0	3
107	44	10	116	2	0	1	0	1	0	1	0	3
107	84	10	6	1	1	1	1	1	1	1	1	0
107	84	10	35	1	1	1	1	1	1	1	1	0
107	84	10	38	2	1	1	1	1	1	1	1	0
107	84	10	39	2	1	1	1	1	1	1	1	0
107	84	10	40	1	1	1	1	1	1	1	1	0
107	84	10	41	1	1	1	1	1	1	1	1	0
107	84	10	47	3	1	1	1	1	1	1	1	0
107	84	10	51	1	1	1	1	1	1	1	1	0
107	84	10	53	1	0	1	1	1	1	1	1	0
107	84	10	55	2	1	1	1	1	1	1	1	0
107	84	10	60	1	1	1	1	1	1	1	1	0
107	84	10	69	2	0	1	1	1	1	1	1	0
107	84	10	71	1	1	1	1	1	1	1	1	0
107	84	10	73	1	1	1	1	1	1	1	1	0
107	84	10	102	1	1	1	1	1	1	1	1	0
107	130	10	30	1	0	1	0	1	0	1	0	3
107	130	10	48	1	0	1	0	1	0	1	0	3
107	260	10	31	2	0	1	0	1	0	1	0	3
107	924	10	74	2	0	1	0	1	0	1	0	3
107	924	10	86	1	0	1	0	1	0	1	0	3
107	2117	10	185	1	0	1	0	1	1	1	1	1
107	2440	10	42	1	0	1	0	1	0	1	0	3
107	2522	10	39	2	0	1	0	1	0	1	0	3
107	3046	10	138	1	0	1	NULL	1	NULL	1	NULL	NULL
107	4932	10	121	2	0	1	0	1	0	1	0	3
107	5582	10	12	1	1	1	0	1	0	1	0	3
107	5582	10	20	1	1	1	0	1	0	1	0	3
107	5582	10	21	1	0	1	0	1	0	1	0	3
107	5582	10	32	1	0	1	0	1	0	1	0	3
107	7180	10	142	1	0	1	0	1	0	1	1	2
108	64	73	12	4	0	0	1	0	1	0	1	-3
108	64	73	13	2	0	0	1	0	1	0	1	-3
108	64	73	19	2	0	0	1	0	1	0	1	-3
108	64	73	41	5	0	0	1	0	1	0	1	-3
108	64	73	42	1	0	0	1	0	1	0	1	-3
108	64	73	43	4	0	0	1	0	1	0	1	-3
108	64	73	44	2	0	0	1	0	1	0	1	-3
108	64	73	46	2	0	0	1	0	1	0	1	-3
108	64	73	47	2	0	0	1	0	1	0	1	-3
108	64	73	49	2	0	0	1	0	1	0	1	-3
108	64	73	59	2	0	0	1	0	1	0	1	-3
108	64	73	63	2	0	0	1	0	1	0	1	-3
108	64	73	66	1	0	0	1	0	1	0	1	-3
108	64	73	67	2	0	0	1	0	1	0	1	-3
108	64	73	68	1	0	0	1	0	1	0	1	-3
108	64	73	73	2	0	0	1	0	1	0	1	-3
108	64	73	74	4	1	0	1	0	1	0	1	-3
108	64	73	75	2	1	0	1	0	1	0	1	-3
108	64	73	86	1	0	0	1	0	1	0	1	-3
108	279	73	80	1	1	0	0	0	1	0	1	-2
108	1240	73	74	2	0	0	0	0	0	0	0	0
108	2370	210	214	6	0	0	1	0	1	0	1	-3
109	88	5	341	1	1	0	0	0	0	0	0	0
109	88	5	346	2	0	0	0	0	0	0	0	0
109	220	5	316	7	0	0	0	0	0	0	0	0
109	580	5	175	17	0	0	0	0	0	0	0	0
109	580	427	32	1	0	0	0	0	0	0	0	0
109	2054	427	18	2	0	0	0	0	0	0	0	0
109	6362	427	19	1	0	0	1	0	1	0	1	-3
113	93	535	49	1	0	0	0	0	0	0	0	0
113	205	152	17	4	0	0	0	0	0	0	0	0
114	395	18	4	2	0	1	1	1	1	1	1	0
114	395	18	6	1	0	1	1	1	1	1	1	0
114	395	18	7	1	0	1	1	1	1	1	1	0
114	467	18	3	1	0	1	NULL	1	NULL	1	NULL	NULL
114	2941	18	2	1	0	1	1	1	1	1	1	0
114	2941	18	4	2	0	1	1	1	1	1	1	0
114	18510	18	14	1	0	1	0	1	0	1	0	3
117	12	69	154	14	0	0	1	0	1	0	1	-3
117	12	69	155	5	0	0	1	0	1	0	1	-3
117	12	69	158	5	0	0	1	0	1	0	1	-3
117	89	69	36	3	0	0	0	0	0	0	0	0
117	98	69	40	1	1	0	1	0	1	0	1	-3
117	98	69	132	3	0	0	1	0	1	0	1	-3
117	98	69	133	2	0	0	1	0	1	0	1	-3
117	193	69	155	3	1	0	0	0	0	0	0	0
117	193	69	165	3	0	0	NULL	0	NULL	0	NULL	NULL
117	1928	69	26	1	0	0	0	0	0	0	0	0
117	1928	69	57	5	1	0	0	0	0	0	0	0
117	1928	69	67	2	0	0	0	0	0	0	0	0
117	1928	69	68	2	0	0	0	0	0	0	0	0
117	1928	69	84	2	1	0	0	0	0	0	0	0
117	1928	69	155	3	1	0	0	0	0	0	0	0
117	1928	703	173	2	0	0	0	0	0	0	0	0
117	1928	703	174	10	0	0	0	0	0	0	0	0
117	1928	703	265	1	0	0	0	0	0	0	0	0
117	1928	703	267	3	1	0	0	0	0	0	0	0
117	4512	703	172	2	0	0	0	0	0	0	0	0
117	4512	703	344	2	0	0	0	0	0	0	0	0
117	5788	703	319	2	0	0	0	0	0	0	0	0
117	5788	703	321	6	0	0	0	0	0	0	0	0
117	5788	703	322	2	0	0	0	0	0	0	0	0
117	5788	703	323	3	0	0	0	0	0	0	0	0
117	5788	703	324	4	0	0	0	0	0	0	0	0
117	5794	703	272	2	1	0	0	0	0	0	0	0
117	8090	703	224	2	0	0	1	0	1	0	1	-3
117	8851	703	179	6	0	0	0	0	0	0	0	0
117	8865	703	177	1	0	0	0	0	0	0	0	0
117	8866	703	243	3	0	NULL	NULL	NULL	NULL	NULL	NULL	NULL
117	8866	703	244	3	0	NULL	NULL	NULL	NULL	NULL	NULL	NULL
117	8866	703	246	11	0	NULL	NULL	NULL	NULL	NULL	NULL	NULL
117	8866	703	247	1	0	NULL	NULL	NULL	NULL	NULL	NULL	NULL
117	8869	703	275	4	0	0	0	0	0	0	0	0
117	8869	703	320	1	0	NULL	NULL	NULL	NULL	NULL	NULL	NULL
117	10110	703	249	11	0	0	1	0	1	0	1	-3
117	10110	703	274	4	0	0	1	0	1	0	1	-3
117	10110	703	311	13	0	0	0	0	0	0	0	0
117	10626	703	184	1	1	0	0	0	0	0	0	0
117	10626	703	225	1	1	0	0	0	0	0	0	0
117	10967	703	184	2	1	0	0	0	0	0	0	0
117	12568	703	175	3	1	0	1	0	1	0	1	-3
117	12568	703	249	1	0	0	1	0	1	0	1	-3
117	12568	703	251	3	0	0	1	0	1	0	1	-3
117	12568	703	253	1	0	0	1	0	1	0	1	-3
117	12568	703	324	22	0	0	1	0	1	0	1	-3
117	12568	703	334	86	0	0	1	0	1	0	1	-3
117	12568	703	335	3	0	0	1	0	1	0	1	-3
117	12568	703	336	2	0	0	1	0	1	0	1	-3
117	12568	703	338	2	0	0	1	0	1	0	1	-3
117	12568	703	343	34	0	0	1	0	1	0	1	-3
117	12569	703	172	2	0	0	0	0	0	0	0	0
117	12569	703	341	3	1	0	0	0	0	0	0	0
117	12595	703	307	4	0	0	0	0	0	0	0	0
117	12883	703	232	1	1	0	0	0	0	0	0	0
117	13208	703	278	1	0	NULL	NULL	NULL	NULL	NULL	NULL	NULL
117	13208	703	279	2	0	0	0	0	0	0	0	0
117	13208	703	284	1	1	0	0	0	0	0	0	0
117	14080	703	177	1	1	0	0	0	0	0	0	0
117	14971	703	272	2	1	0	0	0	0	0	0	0
117	17486	703	209	2	0	0	0	0	0	0	0	0
117	17486	703	210	1	0	0	0	0	0	0	0	0
117	17778	703	248	1	0	NULL	NULL	NULL	NULL	NULL	NULL	NULL
117	21972	5407	347	2	0	0	1	0	1	0	1	-3
117	21972	5407	348	5	0	0	1	0	1	0	1	-3
117	21972	5407	349	10	0	0	1	0	1	0	1	-3
117	21972	5407	350	20	0	0	1	0	1	0	1	-3
117	21972	5407	351	38	0	0	1	0	1	0	1	-3
117	21972	5407	352	2	0	0	1	0	1	0	1	-3
117	21972	5407	353	16	0	0	1	0	1	0	1	-3
117	21972	5407	354	11	0	0	1	0	1	0	1	-3
117	21972	5407	355	6	0	0	1	0	1	0	1	-3
117	21972	5407	356	12	0	0	1	0	1	0	1	-3
117	21972	5407	357	11	0	0	1	0	1	0	1	-3
117	22010	703	186	1	0	0	0	0	0	0	0	0
117	26504	703	172	1	1	0	0	0	0	0	0	0
117	32437	69	33	1	0	0	0	0	0	0	0	0
117	32437	69	99	1	1	0	0	0	0	0	0	0
117	32437	703	171	17	1	0	NULL	0	NULL	0	NULL	NULL
117	32437	703	172	3	0	0	0	0	0	0	0	0
117	32437	703	174	5	0	0	0	0	0	0	0	0
117	33044	69	120	9	0	NULL	NULL	NULL	NULL	NULL	NULL	NULL
117	33044	69	128	2	0	0	0	0	0	0	0	0
117	33044	69	142	1	1	0	0	0	0	0	0	0
117	37669	69	154	1	0	0	0	0	0	0	0	0
117	37669	69	156	3	0	0	0	0	0	0	0	0
117	37669	69	157	2	0	0	0	0	0	0	0	0
117	37669	69	161	3	0	0	0	0	0	0	0	0
117	37669	69	164	10	0	0	0	0	0	0	0	0
117	37669	703	181	1	1	0	0	0	0	0	0	0
117	37669	703	201	4	0	0	0	0	0	0	0	0
117	37669	703	202	3	0	0	0	0	0	0	0	0
117	37669	703	206	3	1	0	0	0	0	0	0	0
117	37669	703	224	5	0	0	0	0	0	0	0	0
117	37669	703	227	2	0	0	0	0	0	0	0	0
117	37669	703	228	13	0	0	0	0	0	0	0	0
117	37669	703	229	6	0	0	0	0	0	0	0	0
117	37669	703	234	2	0	0	0	0	0	0	0	0
117	37669	703	250	2	0	0	1	0	1	0	1	-3
117	37669	703	283	3	1	0	1	0	1	0	1	-3
117	37669	703	289	1	0	0	1	0	1	0	1	-3
117	37669	703	290	2	0	0	1	0	1	0	1	-3
117	37669	703	294	1	1	0	1	0	1	0	1	-3
117	37669	703	309	10	0	0	1	0	1	0	1	-3
117	37669	703	313	15	0	0	1	0	1	0	1	-3
117	37669	703	314	1	0	0	1	0	1	0	1	-3
117	37669	703	315	5	0	0	1	0	1	0	1	-3
117	37669	703	320	18	0	NULL	NULL	NULL	NULL	NULL	NULL	NULL
117	37669	703	321	20	0	0	1	0	1	0	1	-3
117	37669	703	324	2	0	0	1	0	1	0	1	-3
117	37669	703	329	26	1	0	1	0	1	0	1	-3
117	37669	703	330	22	0	0	1	0	1	0	1	-3
117	37669	703	332	18	0	0	1	0	1	0	1	-3
117	37669	703	333	14	0	0	1	0	1	0	1	-3
117	37669	703	335	20	0	0	1	0	1	0	1	-3
117	37669	703	336	2	0	0	1	0	1	0	1	-3
117	37669	703	338	24	0	0	1	0	1	0	1	-3
117	37669	703	339	14	0	0	1	0	1	0	1	-3
117	37669	703	340	14	0	0	1	0	1	0	1	-3
117	37669	703	341	14	0	0	1	0	1	0	1	-3
117	37669	703	346	36	0	0	1	0	1	0	1	-3
117	42501	69	57	3	0	0	0	0	0	0	0	0
117	42757	69	84	1	0	0	0	0	0	0	0	0
118	77	73	15	2	0	0	0	0	1	0	1	-2
118	83	73	56	1	1	0	0	0	0	0	0	0
118	229	73	8	1	1	0	0	0	0	0	0	0
118	229	73	9	1	1	0	0	0	1	0	1	-2
118	229	73	10	3	0	0	0	0	1	0	1	-2
118	229	73	14	1	0	0	0	0	1	0	1	-2
118	229	73	22	2	1	0	0	0	1	0	1	-2
118	229	73	35	1	1	0	0	0	1	0	1	-2
118	229	73	59	1	0	0	0	0	0	0	0	0
118	229	73	60	1	0	0	0	0	0	0	0	0
118	229	284	66	2	0	0	0	0	0	0	0	0
118	229	284	68	1	0	0	0	0	0	0	0	0
118	229	284	114	1	1	0	0	0	0	0	0	0
118	229	284	175	2	0	0	0	0	0	0	0	0
118	229	284	176	4	0	0	0	0	0	0	0	0
118	229	284	226	1	1	0	0	0	0	0	0	0
118	229	1473	62	2	0	1	1	1	1	1	1	0
118	727	73	6	1	1	0	0	0	0	0	0	0
118	727	73	15	1	1	0	0	0	0	0	0	0
118	1073	73	39	2	0	0	0	0	0	0	0	0
118	1073	73	42	2	0	0	0	0	0	0	0	0
118	1548	284	86	1	0	0	0	0	0	0	1	-1
118	1548	284	247	3	0	NULL	NULL	NULL	NULL	NULL	NULL	NULL
118	5160	73	14	1	1	0	0	0	0	0	0	0
118	6163	284	88	2	0	0	0	0	0	0	0	0
118	6163	284	89	2	0	0	0	0	0	0	0	0
118	6163	284	92	2	1	0	0	0	0	0	0	0
118	32885	284	226	2	0	0	0	0	0	0	1	-1
118	32885	284	265	8	0	0	0	0	0	0	1	-1
118	38044	284	219	2	0	0	0	0	0	0	0	0
118	38044	284	246	4	0	NULL	NULL	NULL	NULL	NULL	NULL	NULL
118	38238	284	91	2	0	0	0	0	0	0	0	0
118	38238	284	173	2	0	0	0	0	0	0	0	0
118	38238	284	176	2	0	0	0	0	0	0	0	0
118	38238	284	187	6	0	0	0	0	0	0	0	0
118	38238	284	190	1	0	0	0	0	0	0	0	0
118	38238	284	272	2	0	0	0	0	0	0	0	0
118	38238	284	273	10	0	0	0	0	0	0	0	0
118	38238	284	276	4	0	0	0	0	0	0	0	0
122	181	22	15	1	0	0	0	0	0	0	0	0
122	181	580	30	2	0	0	0	0	0	0	0	0
122	255	580	106	1	0	0	1	0	1	0	1	-3
122	286	580	80	1	0	0	0	0	0	0	0	0
122	308	22	12	1	1	0	0	0	0	0	0	0
122	308	580	26	3	0	0	0	0	0	0	0	0
122	308	580	27	1	0	0	0	0	0	0	0	0
122	308	580	28	1	0	0	0	0	0	0	0	0
122	308	580	30	2	1	0	0	0	0	0	0	0
122	308	580	43	3	1	0	0	0	0	0	0	0
122	314	580	114	1	0	0	0	0	0	0	0	0
122	315	580	24	1	1	0	0	0	0	0	0	0
122	315	580	28	1	1	0	0	0	0	0	0	0
122	315	580	57	2	0	0	0	0	0	0	0	0
122	328	580	43	1	1	0	0	0	0	0	0	0
122	328	580	76	1	0	0	0	0	0	0	0	0
122	419	580	73	1	0	0	0	0	0	0	0	0
122	441	56	2	1	0	NULL	NULL	NULL	NULL	NULL	NULL	NULL
122	441	56	5	1	0	0	1	0	1	0	1	-3
122	441	56	6	1	0	0	1	0	1	0	1	-3
122	646	580	86	2	0	0	0	0	0	0	0	0
122	731	580	60	1	0	0	0	0	0	0	0	0
122	731	580	94	2	1	0	0	0	1	0	1	-2
122	837	580	121	1	1	0	0	0	0	0	0	0
122	929	580	54	1	0	0	0	0	0	0	0	0
122	930	580	64	1	0	0	0	0	0	0	0	0
122	930	580	65	1	0	0	0	0	0	0	0	0
122	949	580	25	1	1	0	0	0	0	0	0	0
122	969	580	74	1	1	0	0	0	0	0	0	0
122	969	580	84	1	0	0	0	0	0	0	0	0
122	969	580	85	1	0	0	0	0	0	0	0	0
122	969	580	87	1	0	0	0	0	0	0	0	0
122	969	580	104	1	0	0	0	0	0	0	0	0
122	1038	580	62	1	0	0	0	0	0	0	0	0
122	1038	580	64	1	0	0	0	0	0	0	0	0
122	1172	580	25	1	1	0	0	0	0	0	0	0
122	1172	580	74	1	0	0	0	0	0	0	0	0
122	1200	22	10	1	0	0	1	0	1	0	1	-3
122	1200	22	13	1	0	0	1	0	1	0	1	-3
122	1200	22	14	1	0	0	1	0	1	0	1	-3
122	1200	580	17	1	0	0	1	0	1	0	1	-3
122	1200	580	65	1	0	0	1	0	1	0	1	-3
122	1200	580	72	1	0	0	1	0	1	0	1	-3
122	1200	580	75	1	0	0	1	0	1	0	1	-3
122	2021	580	58	2	0	0	1	0	1	0	1	-3
122	2021	580	59	1	0	0	1	0	1	0	1	-3
122	2323	580	37	1	0	0	0	0	0	0	0	0
122	2323	580	58	1	0	0	0	0	0	0	0	0
122	2323	580	59	1	0	0	0	0	0	0	0	0
122	2323	580	68	1	0	0	0	0	0	0	0	0
122	3267	580	49	1	1	0	0	0	0	0	0	0
122	5605	580	51	1	0	0	0	0	0	0	0	0
122	5605	580	52	1	0	0	0	0	0	0	0	0
127	283	363	12	2	1	0	0	0	0	0	0	0
127	283	363	14	2	1	0	0	0	0	0	0	0
127	283	363	15	1	0	0	0	0	0	0	0	0
127	13444	363	11	1	0	0	1	0	1	0	1	-3
127	15876	363	14	1	0	0	0	0	0	0	0	0
129	80	66	6	1	1	0	0	0	0	0	0	0
130	34	10	9	2	0	0	0	0	0	0	0	0
130	34	10	10	2	0	0	0	0	0	0	0	0
130	34	10	11	2	0	0	0	0	0	0	0	0
130	44	10	91	2	0	0	0	0	0	0	0	0
130	44	10	116	2	0	0	0	0	0	0	0	0
130	84	10	53	2	1	0	1	0	1	0	1	-3
130	84	10	68	1	0	0	1	0	1	0	1	-3
130	84	10	70	2	1	0	1	0	1	0	1	-3
130	84	10	82	1	1	0	1	0	1	0	1	-3
130	105	10	90	2	0	0	0	0	0	0	0	0
130	107	10	88	2	0	0	1	0	1	0	1	-3
130	227	580	183	3	0	0	0	0	0	0	0	0
130	230	133	297	16	1	0	0	0	0	0	0	0
130	246	133	230	1	0	0	0	0	0	0	0	0
130	250	10	137	2	1	0	0	0	0	0	0	0
130	271	133	330	4	1	0	0	0	0	0	0	0
130	298	580	195	1	0	0	0	0	0	0	0	0
130	441	133	259	1	0	0	0	0	0	0	0	0
130	441	133	261	1	0	0	0	0	0	0	0	0
130	463	10	64	2	1	0	0	0	0	0	0	0
130	501	133	231	1	0	0	0	0	0	0	0	0
130	501	133	232	1	0	0	0	0	0	0	0	0
130	501	133	233	4	0	0	0	0	0	0	0	0
130	501	133	236	4	0	0	0	0	0	0	0	0
130	501	133	237	2	0	0	0	0	0	0	0	0
130	501	133	255	1	0	0	0	0	0	0	0	0
130	501	133	256	1	0	0	0	0	0	0	0	0
130	509	580	177	1	0	0	0	0	0	0	0	0
130	563	10	126	1	1	0	0	0	0	0	0	0
130	770	10	146	1	1	0	0	0	0	0	0	0
130	797	133	249	1	0	0	1	0	1	0	1	-3
130	797	133	252	1	0	0	1	0	1	0	1	-3
130	797	133	266	1	0	0	1	0	1	0	1	-3
130	797	133	326	1	0	0	1	0	1	0	1	-3
130	837	580	158	1	0	0	0	0	0	0	0	0
130	837	580	197	5	0	NULL	NULL	NULL	NULL	NULL	NULL	NULL
130	977	133	300	4	0	0	0	0	0	0	0	0
130	977	133	305	27	1	0	0	0	0	0	0	0
130	1485	133	226	1	1	0	1	0	0	0	0	-1
130	1485	133	237	2	0	0	1	0	0	0	0	-1
130	1485	133	238	1	0	0	1	0	0	0	0	-1
130	1485	133	239	1	0	0	1	0	0	0	0	-1
130	1485	133	241	1	0	0	1	0	0	0	0	-1
130	1601	10	101	2	0	0	0	0	0	0	0	0
130	3376	580	204	1	1	0	0	0	0	0	0	0
130	3662	580	155	1	0	0	1	0	1	0	1	-3
130	3873	133	228	3	0	0	0	0	0	0	0	0
130	4932	10	66	1	0	0	0	0	0	0	0	0
130	4980	10	83	1	1	0	0	0	0	0	0	0
130	5356	133	232	3	0	0	0	0	0	0	0	0
130	5356	133	236	1	0	0	0	0	0	0	0	0
130	5582	10	98	2	0	0	0	0	0	0	0	0
130	6327	580	168	3	0	0	0	0	0	0	0	0
130	6327	580	170	4	0	0	0	0	0	0	0	0
130	6327	580	171	1	0	0	0	0	0	0	0	0
130	7169	10	83	1	1	0	0	0	0	0	0	0
130	11896	580	199	1	0	0	0	0	0	0	0	0
131	144	69	116	1	0	0	0	0	0	0	0	0
131	144	69	139	8	0	0	0	0	0	0	0	0
131	193	69	108	2	0	0	0	0	0	0	0	0
131	650	516	208	2	0	0	0	0	0	0	0	0
131	1186	516	272	1	1	0	0	0	0	0	0	0
131	1186	516	275	2	0	0	0	0	0	0	0	0
131	1285	516	245	2	1	0	1	0	1	0	1	-3
131	1285	516	271	4	0	0	1	0	1	0	1	-3
131	1285	516	314	2	0	0	1	0	1	0	1	-3
131	1285	516	315	3	0	0	1	0	1	0	1	-3
131	1285	516	326	1	0	0	1	0	1	0	1	-3
131	1285	516	328	1	0	0	1	0	1	0	1	-3
131	1460	516	275	4	0	0	0	0	0	0	0	0
131	3173	516	241	12	1	0	1	0	1	0	1	-3
131	3173	516	271	10	1	0	1	0	1	0	1	-3
131	3173	516	272	1	1	0	1	0	1	0	1	-3
131	3173	516	314	16	0	0	1	0	1	0	1	-3
131	3173	516	315	2	0	0	1	0	1	0	1	-3
131	3173	516	319	4	0	0	1	0	1	0	1	-3
131	3173	516	333	1	0	0	1	0	1	0	1	-3
131	3464	516	200	1	0	0	0	0	0	0	0	0
131	13122	516	241	1	0	0	0	0	0	0	0	0
131	13122	516	302	2	0	0	0	0	0	0	0	0
131	13122	516	303	1	0	0	0	0	0	0	0	0
131	13122	516	306	3	1	0	0	0	0	0	0	0
131	13122	516	311	1	0	0	0	0	0	0	0	0
131	16513	516	251	5	1	0	1	0	1	0	1	-3
131	16513	516	269	4	0	0	1	0	1	0	1	-3
131	16513	516	271	2	1	0	1	0	1	0	1	-3
131	16513	516	272	3	1	0	1	0	1	0	1	-3
131	16513	516	274	1	0	0	1	0	1	0	1	-3
131	16513	516	337	3	0	0	1	0	1	0	1	-3
131	16513	516	339	3	0	0	1	0	1	0	1	-3
131	16513	516	340	4	0	0	1	0	1	0	1	-3
131	16513	516	342	14	0	0	1	0	1	0	1	-3
131	16513	516	343	5	0	0	1	0	1	0	1	-3
131	16513	516	344	6	0	0	1	0	1	0	1	-3
131	16513	516	345	7	0	0	1	0	1	0	1	-3
131	16513	516	346	14	0	0	1	0	1	0	1	-3
131	16513	516	347	6	0	0	1	0	1	0	1	-3
131	17806	516	245	1	1	0	0	0	0	0	0	0
131	18074	516	243	1	0	NULL	NULL	NULL	NULL	NULL	NULL	NULL
131	18074	516	270	1	1	0	0	0	0	0	0	0
131	42757	69	100	1	0	0	0	0	0	0	0	0
131	44132	69	84	1	0	0	0	0	0	0	0	0
131	50118	516	250	2	0	0	0	0	0	0	0	0
131	50118	516	251	5	0	0	0	0	0	0	0	0
131	51157	516	241	4	1	0	0	0	0	0	0	0
131	52047	516	274	1	1	0	0	0	0	0	0	0
131	52047	516	293	3	1	0	0	0	0	0	0	0
131	55135	516	240	1	1	0	0	0	0	0	0	0
131	60544	516	236	2	1	0	NULL	0	NULL	0	NULL	NULL
131	60544	516	237	4	1	0	0	0	0	0	0	0
131	60544	516	244	3	0	NULL	NULL	NULL	NULL	NULL	NULL	NULL
131	60544	516	245	6	0	0	0	0	0	0	0	0
131	62264	516	227	4	0	0	0	0	0	0	0	0
131	62264	516	253	7	1	0	0	0	0	0	0	0
131	62264	516	257	4	0	0	0	0	0	0	0	0
131	62264	516	258	1	0	0	0	0	0	0	0	0
131	62264	516	259	3	0	0	0	0	0	0	0	0
131	62264	516	267	9	0	0	0	0	0	0	0	0
131	62264	516	268	7	0	0	0	0	0	0	0	0
131	62264	516	269	5	0	0	0	0	0	0	0	0
131	64619	516	231	2	0	0	0	0	0	0	0	0
131	65585	516	274	1	1	0	0	0	0	0	0	0
131	65755	516	211	1	0	0	0	0	0	0	0	0
134	135	25	17	2	0	0	0	0	0	0	0	0
134	135	25	19	2	0	0	0	0	0	0	0	0
134	135	25	21	2	0	0	0	0	0	0	0	0
134	175	25	16	2	0	0	0	0	0	0	0	0
134	175	25	22	4	0	0	0	0	0	0	0	0
134	175	25	23	3	0	0	0	0	0	0	0	0
134	175	25	27	8	0	0	0	0	0	0	0	0
134	905	25	14	2	0	0	0	0	0	0	0	0
135	134	25	3	2	0	0	0	0	0	0	0	0
135	134	25	12	2	0	0	0	0	0	0	0	0
135	134	25	13	2	0	0	0	0	0	0	0	0
135	175	25	13	1	0	0	0	0	0	0	0	0
135	175	25	18	1	1	0	0	0	0	0	0	0
135	175	25	26	1	1	0	0	0	0	0	0	0
135	905	25	14	2	0	0	0	0	0	0	0	0
136	1865	81	5	1	0	NULL	1	NULL	1	NULL	1	NULL
138	193	350	59	2	0	0	0	0	1	0	1	-2
140	171	56	25	10	0	0	0	0	0	0	0	0
140	171	56	101	2	0	1	0	1	0	1	0	3
140	173	56	42	1	0	0	0	0	0	1	0	1
140	173	56	47	2	0	0	0	0	0	1	0	1
140	215	56	27	6	0	0	0	0	0	1	0	1
140	215	56	33	6	0	0	0	0	0	1	0	1
140	227	133	313	2	0	0	0	0	0	0	0	0
140	230	133	231	2	0	0	0	0	0	0	0	0
140	230	133	243	12	0	NULL	NULL	NULL	NULL	NULL	NULL	NULL
140	246	133	311	6	1	0	0	0	0	0	0	0
140	271	133	285	3	0	0	0	0	0	0	0	0
140	271	133	287	3	0	0	0	0	0	0	0	0
140	271	133	308	1	0	0	0	0	0	0	0	0
140	271	133	330	5	1	0	0	0	0	0	0	0
140	271	133	334	6	1	0	0	0	0	0	0	0
140	271	133	337	1	1	0	0	0	0	0	0	0
140	271	133	343	2	1	0	0	0	0	0	0	0
140	271	133	346	2	1	0	0	0	0	0	0	0
140	273	130	6	1	0	0	NULL	0	NULL	1	NULL	NULL
140	273	130	7	2	0	0	0	0	0	1	0	1
140	273	130	9	2	0	0	0	0	0	1	0	1
140	273	130	10	2	0	0	0	0	0	1	0	1
140	274	56	101	1	1	1	0	1	0	1	0	3
140	313	56	55	6	0	0	0	0	0	1	0	1
140	350	56	20	4	0	0	0	0	0	0	1	-1
140	350	56	23	4	0	0	0	0	0	0	1	-1
140	350	56	27	2	0	0	0	0	0	1	1	0
140	350	56	31	2	0	0	0	0	0	1	1	0
140	350	56	41	4	0	0	0	0	0	1	1	0
140	350	56	43	2	0	0	0	0	0	1	1	0
140	350	56	47	2	0	0	0	0	0	1	1	0
140	350	56	49	2	0	0	0	0	0	1	1	0
140	350	56	52	4	0	0	0	0	0	1	1	0
140	350	56	54	2	0	0	0	0	0	1	1	0
140	350	56	55	6	0	0	0	0	0	1	1	0
140	350	56	56	4	0	0	0	0	0	1	1	0
140	350	56	62	2	0	0	0	0	0	1	1	0
140	350	56	63	4	0	0	0	0	0	1	1	0
140	350	56	69	4	0	1	1	1	1	1	1	0
140	350	56	79	2	0	1	1	1	1	1	1	0
140	350	56	97	2	0	1	1	1	1	1	1	0
140	363	56	63	2	0	0	0	0	0	1	0	1
140	363	4452	204	1	0	1	0	1	0	1	0	3
140	363	4452	205	1	0	1	0	1	0	1	0	3
140	363	4452	206	2	0	1	0	1	0	1	0	3
140	377	133	315	2	0	0	0	0	0	0	0	0
140	377	133	316	1	0	0	0	0	0	0	0	0
140	399	56	48	2	0	0	0	0	0	1	0	1
140	399	56	109	4	0	1	0	1	0	1	0	3
140	441	56	88	1	0	1	1	1	1	1	1	0
140	441	56	92	1	1	1	1	1	1	1	1	0
140	441	56	129	4	1	1	1	1	1	1	1	0
140	441	56	133	2	1	1	1	1	1	1	1	0
140	441	56	134	6	1	1	1	1	1	1	1	0
140	441	133	258	1	0	0	0	0	0	0	0	0
140	441	133	259	9	0	0	0	0	0	0	0	0
140	441	133	261	5	0	0	0	0	0	0	0	0
140	441	133	304	4	0	0	0	0	0	0	0	0
140	441	133	324	14	0	0	0	0	0	0	0	0
140	441	133	325	1	0	0	0	0	0	0	0	0
140	441	133	337	4	1	0	0	0	0	0	0	0
140	443	56	28	2	0	0	0	0	0	1	0	1
140	443	56	49	2	0	0	0	0	0	1	0	1
140	443	56	50	2	0	0	0	0	0	1	0	1
140	463	133	302	3	0	0	0	0	0	0	0	0
140	463	133	330	5	1	0	0	0	0	0	0	0
140	465	56	34	3	1	0	0	0	0	1	1	0
140	465	56	36	1	0	0	0	0	0	1	1	0
140	465	56	38	1	0	0	0	0	0	1	1	0
140	465	56	39	1	1	0	0	0	0	1	1	0
140	465	56	54	2	1	0	0	0	0	1	1	0
140	465	56	55	1	1	0	0	0	0	1	1	0
140	465	56	62	1	1	0	0	0	0	1	1	0
140	465	56	63	1	1	0	0	0	0	1	1	0
140	501	133	236	1	0	0	0	0	0	0	0	0
140	501	133	258	4	0	0	0	0	0	0	0	0
140	501	133	273	11	0	0	0	0	0	0	0	0
140	501	133	335	8	1	0	0	0	1	0	1	-2
140	501	133	336	16	1	0	0	0	1	0	1	-2
140	501	133	338	21	1	0	0	0	1	0	1	-2
140	501	133	344	6	1	0	0	0	1	0	1	-2
140	501	133	345	4	1	0	0	0	1	0	1	-2
140	516	56	68	2	0	1	0	1	0	1	0	3
140	536	56	33	4	0	0	0	0	0	1	0	1
140	547	4452	162	1	0	1	1	1	1	1	1	0
140	555	56	37	2	0	0	0	0	0	1	1	0
140	555	56	49	2	0	0	0	0	0	1	1	0
140	555	56	77	2	0	1	0	1	0	1	1	2
140	555	56	105	1	1	1	0	1	0	1	1	2
140	590	133	262	7	0	0	0	0	0	0	0	0
140	590	133	263	2	0	0	0	0	0	0	0	0
140	623	56	32	1	1	0	0	0	0	1	0	1
140	676	133	334	2	1	0	0	0	0	0	0	0
140	676	133	344	5	0	0	0	0	0	0	0	0
140	700	133	303	5	0	0	0	0	0	0	0	0
140	701	56	20	8	0	0	0	0	0	0	0	0
140	797	133	245	2	0	0	1	0	1	0	1	-3
140	797	133	248	2	0	NULL	NULL	NULL	NULL	NULL	NULL	NULL
140	797	133	249	2	0	0	1	0	1	0	1	-3
140	797	133	251	2	0	0	1	0	1	0	1	-3
140	797	133	252	1	0	0	1	0	1	0	1	-3
140	797	133	266	3	0	0	1	0	1	0	1	-3
140	797	133	307	2	0	0	1	0	1	0	1	-3
140	797	133	310	1	0	0	1	0	1	0	1	-3
140	797	133	335	1	0	0	1	0	1	0	1	-3
140	797	133	336	6	0	0	1	0	1	0	1	-3
140	797	133	346	6	0	0	1	0	1	0	1	-3
140	868	56	18	12	0	0	0	0	0	0	0	0
140	868	56	49	4	1	0	0	0	0	1	1	0
140	868	56	50	4	0	0	0	0	0	1	1	0
140	868	56	52	2	0	0	0	0	0	1	1	0
140	868	56	53	2	0	0	0	0	0	1	1	0
140	868	56	63	1	1	0	0	0	0	1	1	0
140	868	56	80	2	1	1	1	1	1	1	1	0
140	868	56	88	1	0	1	1	1	1	1	1	0
140	868	56	101	3	1	1	1	1	1	1	1	0
140	868	56	118	2	0	1	1	1	1	1	1	0
140	868	56	123	5	1	1	1	1	1	1	1	0
140	868	56	127	3	1	1	1	1	1	1	1	0
140	868	56	132	4	0	1	1	1	1	1	1	0
140	868	56	134	2	0	1	1	1	1	1	1	0
140	868	56	139	3	0	1	1	1	1	1	1	0
140	868	56	145	2	0	1	1	1	1	1	1	0
140	868	56	146	5	1	1	1	1	1	1	1	0
140	868	133	226	4	0	0	0	0	0	0	0	0
140	868	133	339	7	1	0	0	0	0	0	0	0
140	868	133	343	4	1	0	0	0	0	0	0	0
140	868	133	347	10	1	0	0	0	0	0	0	0
140	868	133	350	2	0	0	0	0	0	0	0	0
140	868	133	351	2	0	0	0	0	0	0	0	0
140	868	133	357	2	0	0	0	0	0	0	0	0
140	977	133	227	1	0	0	0	0	1	0	0	-1
140	977	133	228	1	0	0	0	0	1	0	0	-1
140	977	133	230	2	0	0	0	0	1	0	0	-1
140	977	133	231	1	0	0	0	0	1	0	0	-1
140	977	133	232	2	0	0	0	0	1	0	0	-1
140	977	133	239	3	0	0	0	0	1	0	0	-1
140	977	133	240	7	0	0	0	0	1	0	0	-1
140	980	133	328	5	1	0	1	0	1	0	1	-3
140	980	133	329	15	0	0	1	0	1	0	1	-3
140	980	133	332	7	0	0	1	0	1	0	1	-3
140	980	133	333	14	0	0	1	0	1	0	1	-3
140	980	133	334	22	0	0	1	0	1	0	1	-3
140	1011	56	31	2	0	0	0	0	0	1	0	1
140	1011	56	57	1	1	0	0	0	0	1	0	1
140	1011	4452	178	2	1	1	0	1	0	1	0	3
140	1275	56	91	1	1	1	0	1	0	1	0	3
140	1275	4452	214	2	0	1	0	1	0	1	0	3
140	1322	4452	198	1	1	1	0	1	0	1	0	3
140	1485	133	237	2	0	0	1	0	0	0	0	-1
140	1485	133	238	6	0	0	1	0	0	0	0	-1
140	1525	56	41	2	1	0	0	0	0	1	0	1
140	1525	56	43	2	0	0	0	0	0	1	0	1
140	1525	56	45	2	1	0	0	0	0	1	0	1
140	1525	56	69	3	0	1	0	1	0	1	0	3
140	1537	133	283	3	0	0	0	0	0	0	0	0
140	1798	56	75	2	0	1	0	1	0	1	0	3
140	1798	56	85	2	0	1	0	1	0	1	0	3
140	1798	56	88	1	1	1	0	1	0	1	0	3
140	1798	56	110	2	1	1	0	1	0	1	0	3
140	1887	133	342	3	0	0	0	0	0	0	0	0
140	2014	133	230	2	0	0	0	0	0	0	0	0
140	2048	133	254	7	0	0	0	0	1	0	1	-2
140	2048	133	265	4	0	0	0	0	1	0	1	-2
140	2048	133	311	4	1	0	0	0	1	0	1	-2
140	3301	130	12	2	0	0	0	0	0	1	0	1
140	3301	130	13	2	0	0	0	0	0	1	0	1
140	3724	133	252	2	0	0	0	0	0	0	0	0
140	3724	133	253	8	0	0	0	0	0	0	0	0
140	3724	133	254	4	0	0	0	0	0	0	0	0
140	3724	133	257	9	0	0	0	0	0	0	0	0
140	3724	133	258	1	0	0	0	0	0	0	0	0
140	3724	133	266	4	0	0	0	0	0	0	0	0
140	3724	133	271	1	0	0	0	0	0	0	0	0
140	3724	133	301	2	0	0	0	0	0	0	0	0
140	3724	133	335	2	0	0	0	0	0	0	0	0
140	3724	133	345	3	0	0	0	0	0	0	0	0
140	3827	56	62	4	0	0	0	0	0	1	0	1
140	3827	56	63	18	0	0	0	0	0	1	0	1
140	3827	56	64	1	0	0	0	0	0	1	0	1
140	3827	56	74	3	0	1	0	1	0	1	0	3
140	3872	133	239	1	0	0	0	0	0	0	0	0
140	3872	133	272	4	0	0	0	0	0	0	0	0
140	3873	133	228	8	0	0	0	0	0	0	0	0
140	3873	133	229	2	0	0	0	0	0	0	0	0
140	4112	56	47	2	0	0	0	0	0	1	0	1
140	4112	56	88	2	0	1	0	1	0	1	0	3
140	4112	133	235	1	0	0	0	0	0	0	0	0
140	4112	133	237	6	0	0	0	0	0	0	0	0
140	4112	133	287	1	1	0	0	0	0	0	0	0
140	4112	133	288	2	1	0	0	0	0	0	0	0
140	4617	56	41	2	0	0	0	0	0	1	0	1
140	4617	56	47	2	0	0	0	0	0	1	0	1
140	4617	56	49	4	0	0	0	0	0	1	0	1
140	4617	4452	178	2	1	1	0	1	0	1	0	3
140	4617	4452	202	1	0	1	0	1	0	1	0	3
140	4617	4452	214	2	0	1	0	1	0	1	0	3
140	5005	133	272	6	0	0	0	0	0	0	0	0
140	5005	133	273	1	0	0	0	0	0	0	0	0
140	5005	133	275	4	0	0	0	0	0	0	0	0
140	5244	133	291	4	0	0	0	0	0	0	0	0
140	5356	133	230	1	0	0	0	0	0	0	0	0
140	5356	133	231	4	0	0	0	0	0	0	0	0
140	5356	133	232	5	0	0	0	0	0	0	0	0
140	5356	133	234	4	0	0	0	0	0	0	0	0
140	5356	133	236	2	0	0	0	0	0	0	0	0
140	5356	133	237	5	0	0	0	0	0	0	0	0
140	5356	133	238	2	0	0	0	0	0	0	0	0
140	5356	133	239	1	0	0	0	0	0	0	0	0
140	5356	133	240	2	0	0	0	0	0	0	0	0
140	5356	133	241	2	0	0	0	0	0	0	0	0
140	5356	133	243	1	0	NULL	NULL	NULL	NULL	NULL	NULL	NULL
140	5356	133	244	1	0	NULL	NULL	NULL	NULL	NULL	NULL	NULL
140	5356	133	246	1	0	NULL	NULL	NULL	NULL	NULL	NULL	NULL
140	5356	133	248	1	0	NULL	NULL	NULL	NULL	NULL	NULL	NULL
140	5356	133	280	1	0	0	0	0	0	0	0	0
140	6611	133	262	4	0	0	0	0	0	0	0	0
140	12742	133	273	1	0	0	0	0	0	0	0	0
140	12742	133	356	1	1	0	0	0	0	0	0	0
140	14309	4452	151	6	0	1	0	1	0	1	0	3
140	14309	4452	152	2	0	1	0	1	0	1	0	3
140	14309	4452	167	4	0	1	0	1	0	1	0	3
140	14309	4452	168	6	0	1	0	1	0	1	0	3
140	14309	4452	172	2	0	1	0	1	0	1	0	3
140	20920	56	104	4	0	1	0	1	0	1	0	3
140	20920	56	105	4	0	1	0	1	0	1	0	3
140	31585	4452	196	1	1	1	0	1	0	1	0	3
140	32809	133	248	2	0	NULL	NULL	NULL	NULL	NULL	NULL	NULL
140	32809	133	257	1	0	0	0	0	0	0	0	0
140	33549	4452	170	3	1	1	0	1	0	1	0	3
140	33549	4452	178	1	1	1	0	1	0	1	0	3
140	33549	4452	179	9	1	1	0	1	0	1	0	3
140	33549	4452	181	7	1	1	0	1	0	1	0	3
140	33549	4452	182	1	0	1	0	1	0	1	0	3
140	33549	4452	187	4	0	1	0	1	0	1	0	3
140	33549	4452	193	3	0	1	0	1	0	1	0	3
140	33549	4452	199	1	0	1	0	1	0	1	0	3
140	33549	4452	200	1	0	1	0	1	0	1	0	3
140	33549	4452	201	2	1	1	0	1	0	1	0	3
140	33549	4452	204	1	0	1	0	1	0	1	0	3
140	35571	133	342	1	1	0	0	0	0	0	0	0
140	35571	133	345	8	1	0	0	0	0	0	0	0
140	35571	133	346	1	1	0	0	0	0	0	0	0
140	35598	133	345	1	1	0	0	0	0	0	0	0
140	35598	133	346	3	1	0	0	0	0	0	0	0
140	35601	56	118	2	1	1	0	1	0	1	0	3
140	37019	56	124	1	1	1	0	1	0	1	0	3
140	37019	133	347	4	1	0	0	0	0	0	0	0
140	39055	133	238	1	0	0	0	0	0	0	0	0
140	41889	4452	157	2	1	1	0	1	0	1	0	3
140	41889	4452	170	2	0	1	0	1	0	1	0	3
140	42616	4452	213	3	0	1	0	1	0	1	0	3
140	50215	56	124	2	0	1	0	1	0	1	0	3
141	122	580	93	5	0	0	0	0	0	0	0	0
141	122	580	94	1	0	0	0	0	0	0	0	0
141	122	580	102	3	0	0	0	0	0	0	0	0
141	122	580	104	1	0	0	0	0	0	0	0	0
141	122	580	106	3	0	0	0	0	0	0	0	0
141	122	580	107	1	0	0	0	0	0	0	0	0
141	122	580	111	2	0	0	0	0	0	0	0	0
141	122	580	112	1	0	0	0	0	0	0	0	0
141	168	66	10	1	0	0	1	0	1	0	1	-3
141	181	580	92	2	0	0	0	0	0	0	0	0
141	181	580	102	2	0	0	0	0	0	0	0	0
141	181	580	103	2	0	0	0	0	0	0	0	0
141	252	580	127	2	0	0	1	0	1	0	1	-3
141	252	580	138	6	0	0	1	0	1	0	1	-3
141	252	580	141	2	0	0	1	0	1	0	1	-3
141	252	580	143	2	0	0	1	0	1	0	1	-3
141	252	580	144	4	0	0	1	0	1	0	1	-3
141	252	580	159	4	0	0	0	0	0	0	0	0
141	252	580	160	1	0	0	0	0	0	0	0	0
141	255	580	106	3	0	0	1	0	1	0	1	-3
141	255	580	140	4	0	0	1	0	1	0	1	-3
141	255	580	141	1	0	0	1	0	1	0	1	-3
141	255	580	142	2	0	0	1	0	1	0	1	-3
141	255	580	143	2	0	0	1	0	1	0	1	-3
141	255	580	164	2	0	0	0	0	0	0	0	0
141	272	580	192	4	0	0	0	0	0	0	0	0
141	286	580	80	2	0	0	0	0	0	0	0	0
141	298	580	195	4	0	0	0	0	0	0	0	0
141	298	4852	188	2	0	0	0	0	0	0	0	0
141	298	4852	189	3	0	NULL	NULL	NULL	NULL	NULL	NULL	NULL
141	298	4852	190	5	0	0	0	0	0	0	0	0
141	372	539	33	1	0	0	1	0	1	0	1	-3
141	372	539	52	2	0	0	1	0	1	0	1	-3
141	377	580	166	2	0	0	0	0	0	0	0	0
141	646	580	86	2	0	0	0	0	0	0	0	0
141	731	580	199	2	0	0	1	0	1	0	1	-3
141	837	580	153	2	0	0	0	0	0	0	0	0
141	837	580	158	4	0	0	0	0	0	0	0	0
141	837	580	197	10	0	NULL	NULL	NULL	NULL	NULL	NULL	NULL
141	837	580	198	6	0	0	0	0	0	0	1	-1
141	969	580	89	6	0	0	0	0	0	0	0	0
141	1035	580	126	2	0	0	0	0	0	0	0	0
141	1604	580	204	2	1	0	0	0	0	0	0	0
141	2021	580	93	2	0	0	1	0	1	0	1	-3
141	2021	580	95	2	0	0	1	0	1	0	1	-3
141	2021	580	96	1	0	0	1	0	1	0	1	-3
141	3012	539	75	1	0	0	0	0	0	0	0	0
141	4502	580	91	1	0	0	0	0	0	0	0	0
141	4502	580	93	1	0	0	0	0	0	0	0	0
141	4502	580	137	2	0	0	0	0	0	0	0	0
141	5367	539	60	1	0	0	0	0	0	0	0	0
141	6327	580	170	3	0	0	0	0	0	0	0	0
141	10722	539	40	2	0	0	0	0	0	0	0	0
143	44	104	26	6	0	0	0	0	0	0	0	0
143	44	104	41	2	0	0	0	0	0	0	0	0
144	48	350	39	1	1	0	0	0	0	0	0	0
144	48	350	40	1	0	0	0	0	0	0	0	0
144	131	69	98	1	0	0	0	0	0	0	0	0
144	131	69	109	2	0	0	0	0	0	0	0	0
144	131	69	110	2	0	0	0	0	0	0	0	0
144	131	69	115	2	1	0	0	0	0	0	0	0
144	131	69	120	1	0	NULL	NULL	NULL	NULL	NULL	NULL	NULL
144	131	69	121	8	0	0	0	0	0	0	0	0
144	131	69	122	2	0	0	0	0	0	0	0	0
144	131	69	123	2	0	0	0	0	0	0	0	0
144	131	69	124	1	0	0	0	0	0	0	0	0
144	131	69	126	2	0	0	0	0	0	0	0	0
144	131	69	132	10	0	0	0	0	0	0	0	0
144	131	69	166	1	0	0	0	0	0	0	0	0
144	193	69	109	2	0	0	0	0	0	0	0	0
144	4015	350	22	2	0	0	0	0	0	0	0	0
144	33044	69	121	2	0	0	0	0	0	0	0	0
144	44132	69	108	4	0	0	0	0	0	0	0	0
145	168	66	4	2	1	0	1	0	1	0	1	-3
145	267	66	11	1	0	0	0	0	1	0	1	-2
145	267	66	12	1	1	0	0	0	1	0	1	-2
145	794	66	12	1	0	0	0	0	1	0	1	-2
146	176	25	3	1	1	NULL	0	NULL	0	NULL	0	NULL
146	198	35	3	1	0	0	0	0	0	0	0	0
146	821	25	5	2	0	0	0	0	0	0	0	0
146	821	25	6	2	0	0	0	0	0	0	0	0
146	821	25	7	2	0	0	0	0	0	0	0	0
147	152	51	79	3	1	1	0	1	0	1	0	3
147	152	51	135	3	1	1	0	1	0	1	0	3
147	152	51	136	2	0	1	0	1	0	1	0	3
147	152	51	138	1	1	1	0	1	0	1	0	3
147	152	51	139	2	0	1	0	1	0	1	0	3
147	216	51	2	1	0	NULL	NULL	NULL	NULL	NULL	NULL	NULL
147	216	51	8	1	0	1	1	1	1	1	1	0
147	216	51	11	1	0	1	1	1	1	1	1	0
147	216	51	14	1	0	1	1	1	1	1	1	0
147	216	51	16	1	0	1	1	1	1	1	1	0
147	216	51	17	1	0	1	1	1	1	1	1	0
147	216	51	18	1	0	1	1	1	1	1	1	0
147	216	51	27	2	1	1	1	1	1	1	1	0
147	216	51	29	2	1	1	1	1	1	1	1	0
147	216	51	30	1	0	1	1	1	1	1	1	0
147	216	51	35	5	0	1	1	1	1	1	1	0
147	216	51	36	18	0	1	1	1	1	1	1	0
147	216	51	37	5	0	1	1	1	1	1	1	0
147	216	51	38	6	0	1	1	1	1	1	1	0
147	216	51	39	3	0	1	1	1	1	1	1	0
147	216	51	41	2	0	1	1	1	1	1	1	0
147	216	51	49	1	0	1	1	1	1	1	1	0
147	216	51	52	2	0	1	1	1	1	1	1	0
147	216	51	54	2	1	1	1	1	1	1	1	0
147	216	51	55	2	1	1	1	1	1	1	1	0
147	216	51	59	11	0	1	1	1	1	1	1	0
147	216	51	60	2	0	1	1	1	1	1	1	0
147	216	51	61	3	0	1	1	1	1	1	1	0
147	216	51	65	4	0	1	1	1	1	1	1	0
147	216	51	67	1	0	1	1	1	1	1	1	0
147	216	51	72	1	0	1	1	1	1	1	1	0
147	244	51	150	2	0	1	0	1	0	1	0	3
147	249	51	29	1	0	1	0	1	0	1	0	3
147	281	51	32	1	0	1	0	1	0	1	0	3
147	281	51	50	3	0	1	0	1	0	1	0	3
147	281	51	66	1	0	1	0	1	0	1	0	3
147	281	51	168	2	1	1	1	1	1	1	1	0
147	281	51	178	9	0	1	1	1	1	1	1	0
147	281	51	180	11	0	1	1	1	1	1	1	0
147	281	51	181	4	0	1	1	1	1	1	1	0
147	295	51	12	1	0	1	0	1	0	1	0	3
147	295	51	19	1	0	1	0	1	0	1	0	3
147	295	51	20	2	0	1	0	1	0	1	0	3
147	295	51	61	3	0	1	0	1	0	1	0	3
147	295	51	65	1	0	1	0	1	0	1	0	3
147	295	51	66	1	0	1	0	1	0	1	0	3
147	295	51	72	2	0	1	0	1	0	1	0	3
147	320	51	160	2	0	1	0	1	0	1	0	3
147	320	51	168	1	0	1	0	1	0	1	0	3
147	376	51	132	3	0	1	0	1	0	1	0	3
147	376	51	133	1	0	1	0	1	0	1	0	3
147	376	51	136	1	0	1	0	1	0	1	0	3
147	376	51	138	1	0	1	0	1	0	1	0	3
147	376	51	139	4	0	1	0	1	0	1	0	3
147	393	51	79	4	0	1	1	1	1	1	0	1
147	393	51	173	5	1	1	0	1	0	1	1	2
147	393	51	174	17	1	1	0	1	0	1	1	2
147	393	51	175	6	0	1	0	1	0	1	1	2
147	480	51	42	1	0	1	0	1	0	1	0	3
147	607	51	92	2	0	1	0	1	0	1	0	3
147	614	51	67	4	0	1	0	1	0	1	0	3
147	616	51	40	1	0	1	0	1	0	1	0	3
147	711	51	95	3	0	1	0	1	0	1	0	3
147	735	51	169	4	0	1	0	1	0	1	0	3
147	809	51	143	1	0	1	0	1	0	1	0	3
147	1282	51	19	1	0	1	0	1	0	1	0	3
147	1602	51	107	2	1	1	0	1	0	1	0	3
147	1602	51	112	4	0	1	0	1	0	1	0	3
147	1602	51	114	4	0	1	0	1	0	1	0	3
147	1602	51	138	2	0	1	0	1	0	1	0	3
147	1945	51	171	16	0	1	0	1	0	1	0	3
147	2015	51	72	1	0	1	0	1	0	1	0	3
147	3094	51	93	2	0	1	0	1	0	1	0	3
147	3094	51	103	1	0	1	0	1	0	1	0	3
147	3376	51	182	10	0	1	0	1	0	1	0	3
147	4307	51	168	1	1	1	0	1	0	1	0	3
147	4307	51	180	15	0	1	0	1	0	1	0	3
147	4651	51	182	1	0	1	0	1	0	1	0	3
147	10086	51	54	1	0	1	0	1	0	1	0	3
147	10086	51	57	2	0	1	0	1	0	1	0	3
147	10086	51	58	1	0	1	0	1	0	1	0	3
147	10086	51	62	1	0	1	0	1	0	1	0	3
147	10086	51	76	1	0	1	0	1	0	1	0	3
148	12	69	4	1	0	0	1	0	1	0	1	-3
148	12	69	5	1	0	0	1	0	1	0	1	-3
150	611	274	338	1	0	1	0	1	0	1	0	3
150	662	274	115	2	1	1	0	1	0	1	0	3
150	662	274	116	9	1	1	0	1	0	1	0	3
150	662	274	117	4	1	1	0	1	0	1	0	3
150	662	274	118	4	0	1	0	1	0	1	0	3
150	662	274	119	1	0	NULL	NULL	NULL	NULL	NULL	NULL	NULL
150	662	274	121	4	0	1	0	1	0	1	0	3
150	662	274	122	1	0	1	0	1	0	1	0	3
150	662	274	123	3	0	1	0	1	0	1	0	3
150	662	274	124	4	0	1	0	1	0	1	0	3
150	662	274	125	4	0	1	0	1	0	1	0	3
150	662	274	126	4	0	1	0	1	0	1	0	3
150	662	274	127	8	0	1	0	1	0	1	0	3
150	662	274	128	1	0	1	0	1	0	1	0	3
150	662	274	129	3	0	1	0	1	0	1	0	3
[truncated: 275,235 more rows]
