# Supplementary material for: Reviewing the potentials of MMOGs as research environments: A case study from the strategy game Travian
Source: PLoS One. 2023 Feb 15;18(2):e0281114. doi: 10.1371/journal.pone.0281114 (PMC9931136; doi:10.1371/journal.pone.0281114)
Supplement: S1 File — (ZIP) [file pone.0281114.s001.zip › alliance_performance_daily.csv]

aid	cday	pct_rank	N
26	2	0	1
11	2	0.0333333	1
16	2	0.0666667	1
1	2	0.1	1
9	2	0.133333	1
14	2	0.166667	1
7	2	0.2	1
24	2	0.233333	1
20	2	0.266667	1
31	2	0.3	1
29	2	0.3	1
21	2	0.366667	2
17	2	0.4	2
27	2	0.433333	2
23	2	0.466667	5
28	2	0.5	2
15	2	0.533333	4
18	2	0.566667	3
5	2	0.6	3
30	2	0.633333	5
22	2	0.666667	4
13	2	0.7	5
2	2	0.733333	6
12	2	0.766667	7
6	2	0.8	9
4	2	0.833333	9
19	2	0.866667	8
3	2	0.9	9
10	2	0.933333	9
8	2	0.966667	8
25	2	1	9
83	3	0	1
11	3	0.0131579	1
1	3	0.0263158	1
16	3	0.0394737	1
9	3	0.0526316	1
26	3	0.0657895	1
7	3	0.0789474	1
33	3	0.0921053	1
14	3	0.105263	1
80	3	0.118421	1
63	3	0.131579	1
84	3	0.144737	1
24	3	0.157895	1
59	3	0.171053	1
61	3	0.184211	1
39	3	0.197368	1
57	3	0.210526	1
75	3	0.210526	1
36	3	0.236842	2
77	3	0.25	3
67	3	0.263158	2
43	3	0.276316	2
79	3	0.289474	2
68	3	0.302632	2
27	3	0.315789	3
70	3	0.328947	3
78	3	0.342105	2
20	3	0.355263	3
49	3	0.368421	4
85	3	0.381579	2
81	3	0.394737	2
64	3	0.407895	3
71	3	0.421053	3
6	3	0.434211	4
17	3	0.447368	4
65	3	0.460526	4
45	3	0.473684	5
53	3	0.486842	4
82	3	0.5	4
5	3	0.513158	4
32	3	0.526316	4
54	3	0.539474	5
15	3	0.552632	6
69	3	0.552632	4
35	3	0.578947	4
51	3	0.578947	4
76	3	0.605263	5
21	3	0.618421	7
73	3	0.631579	4
31	3	0.644737	5
3	3	0.657895	6
23	3	0.671053	9
72	3	0.684211	5
18	3	0.697368	5
2	3	0.710526	6
29	3	0.723684	6
42	3	0.736842	7
50	3	0.75	5
55	3	0.763158	6
13	3	0.776316	7
28	3	0.789474	7
30	3	0.802632	9
41	3	0.815789	6
66	3	0.828947	7
47	3	0.842105	9
44	3	0.855263	8
46	3	0.868421	9
8	3	0.881579	8
48	3	0.894737	9
12	3	0.907895	12
4	3	0.921053	12
19	3	0.934211	12
34	3	0.947368	12
22	3	0.960526	12
10	3	0.973684	13
25	3	0.986842	12
56	3	1	12
11	4	0	1
1	4	0.00769231	1
9	4	0.0153846	1
26	4	0.0230769	1
135	4	0.0307692	1
88	4	0.0384615	1
33	4	0.0461538	1
14	4	0.0538462	1
84	4	0.0615385	1
68	4	0.0692308	1
114	4	0.0769231	1
59	4	0.0846154	1
61	4	0.0923077	1
137	4	0.0923077	1
6	4	0.107692	1
128	4	0.115385	1
24	4	0.123077	1
116	4	0.130769	1
39	4	0.138462	1
101	4	0.146154	1
127	4	0.146154	1
115	4	0.146154	1
139	4	0.169231	1
140	4	0.169231	1
103	4	0.169231	1
118	4	0.192308	2
121	4	0.2	1
16	4	0.207692	2
36	4	0.215385	2
67	4	0.223077	2
75	4	0.230769	2
97	4	0.238462	3
49	4	0.246154	4
126	4	0.253846	2
134	4	0.261538	2
124	4	0.269231	3
7	4	0.276923	3
120	4	0.284615	2
132	4	0.292308	3
136	4	0.3	2
141	4	0.307692	3
107	4	0.315385	3
20	4	0.323077	4
80	4	0.330769	3
106	4	0.338462	3
17	4	0.346154	3
105	4	0.346154	3
93	4	0.361538	3
78	4	0.369231	3
63	4	0.376923	3
35	4	0.384615	3
92	4	0.392308	4
130	4	0.4	3
96	4	0.407692	4
90	4	0.415385	4
129	4	0.423077	4
95	4	0.430769	5
27	4	0.438462	5
108	4	0.438462	5
109	4	0.453846	4
79	4	0.461538	6
122	4	0.469231	5
100	4	0.476923	5
30	4	0.484615	6
111	4	0.492308	5
45	4	0.5	6
89	4	0.507692	8
112	4	0.515385	6
71	4	0.523077	5
102	4	0.530769	6
23	4	0.538462	9
51	4	0.546154	5
69	4	0.553846	5
64	4	0.561538	6
85	4	0.569231	5
65	4	0.576923	6
125	4	0.584615	6
87	4	0.592308	5
77	4	0.6	9
70	4	0.6	7
131	4	0.615385	6
53	4	0.623077	7
54	4	0.630769	7
21	4	0.638462	9
119	4	0.646154	6
15	4	0.653846	9
76	4	0.661538	8
18	4	0.669231	8
43	4	0.676923	8
50	4	0.684615	7
138	4	0.692308	7
29	4	0.7	8
117	4	0.7	7
110	4	0.715385	9
94	4	0.723077	8
13	4	0.730769	8
86	4	0.738462	8
73	4	0.746154	9
123	4	0.753846	8
99	4	0.761538	9
2	4	0.769231	9
42	4	0.776923	10
113	4	0.784615	8
98	4	0.792308	8
82	4	0.8	9
55	4	0.807692	9
32	4	0.815385	9
104	4	0.823077	9
133	4	0.830769	9
28	4	0.830769	10
5	4	0.846154	9
8	4	0.853846	10
47	4	0.861538	12
81	4	0.869231	10
46	4	0.876923	12
12	4	0.884615	12
48	4	0.892308	11
31	4	0.9	12
91	4	0.907692	12
3	4	0.915385	12
72	4	0.923077	12
44	4	0.930769	12
56	4	0.938462	12
41	4	0.946154	12
19	4	0.953846	15
25	4	0.961538	15
10	4	0.969231	16
4	4	0.976923	15
22	4	0.984615	15
34	4	0.992308	15
66	4	1	15
193	5	0	1
11	5	0.00537634	1
1	5	0.0107527	1
199	5	0.016129	1
9	5	0.016129	1
26	5	0.0268817	1
135	5	0.0322581	1
33	5	0.0376344	1
88	5	0.0430108	1
14	5	0.0483871	1
84	5	0.0537634	1
36	5	0.0591398	1
165	5	0.0645161	1
177	5	0.0698925	1
190	5	0.0752688	1
175	5	0.0806452	1
59	5	0.0806452	1
67	5	0.0913979	1
49	5	0.0967742	2
161	5	0.102151	1
128	5	0.107527	1
188	5	0.107527	1
170	5	0.11828	1
200	5	0.11828	1
179	5	0.129032	1
116	5	0.134409	1
197	5	0.139785	1
24	5	0.139785	1
168	5	0.150538	1
192	5	0.155914	1
195	5	0.16129	1
115	5	0.166667	1
142	5	0.172043	1
75	5	0.172043	2
166	5	0.182796	1
198	5	0.188172	1
118	5	0.193548	2
180	5	0.193548	1
185	5	0.204301	1
7	5	0.209677	2
178	5	0.215054	2
80	5	0.22043	2
6	5	0.225806	2
16	5	0.231183	3
68	5	0.231183	2
171	5	0.241935	2
137	5	0.247312	2
39	5	0.252688	2
155	5	0.258065	2
126	5	0.263441	2
97	5	0.268817	3
181	5	0.274194	2
162	5	0.27957	2
196	5	0.284946	2
183	5	0.290323	2
176	5	0.295699	4
184	5	0.301075	2
154	5	0.306452	3
153	5	0.311828	2
20	5	0.317204	4
61	5	0.322581	3
121	5	0.327957	3
158	5	0.333333	3
78	5	0.33871	3
156	5	0.344086	3
143	5	0.349462	3
92	5	0.354839	4
189	5	0.360215	3
90	5	0.365591	4
187	5	0.370968	3
160	5	0.376344	3
182	5	0.376344	3
191	5	0.387097	3
114	5	0.387097	4
35	5	0.397849	4
141	5	0.403226	3
148	5	0.408602	4
163	5	0.413978	4
173	5	0.413978	4
132	5	0.424731	5
120	5	0.430108	4
95	5	0.435484	5
107	5	0.44086	5
139	5	0.44086	4
134	5	0.451613	4
122	5	0.456989	5
63	5	0.462366	5
157	5	0.462366	4
145	5	0.462366	4
194	5	0.478495	4
159	5	0.483871	4
27	5	0.489247	6
93	5	0.494624	5
105	5	0.5	5
45	5	0.505376	6
164	5	0.510753	6
103	5	0.516129	5
106	5	0.516129	6
69	5	0.526882	5
152	5	0.532258	5
87	5	0.537634	5
124	5	0.543011	7
147	5	0.548387	6
129	5	0.553763	6
100	5	0.553763	7
144	5	0.564516	6
85	5	0.569892	6
50	5	0.575269	6
101	5	0.580645	6
146	5	0.586021	6
112	5	0.591398	8
108	5	0.596774	8
89	5	0.596774	9
174	5	0.607527	6
65	5	0.612903	9
125	5	0.612903	7
51	5	0.623656	7
64	5	0.623656	8
136	5	0.634409	6
54	5	0.639785	8
15	5	0.645161	9
79	5	0.650538	9
109	5	0.655914	8
77	5	0.66129	9
96	5	0.666667	8
102	5	0.672043	9
30	5	0.677419	9
76	5	0.682796	9
70	5	0.688172	9
167	5	0.693548	8
71	5	0.698925	9
18	5	0.704301	9
127	5	0.709677	8
23	5	0.715054	12
99	5	0.72043	9
151	5	0.725806	8
111	5	0.731183	9
119	5	0.736559	8
21	5	0.736559	11
150	5	0.747312	8
32	5	0.752688	9
149	5	0.758065	9
130	5	0.763441	9
140	5	0.768817	9
94	5	0.774194	9
2	5	0.77957	10
28	5	0.784946	10
17	5	0.790323	10
86	5	0.795699	10
29	5	0.801075	10
131	5	0.806452	11
110	5	0.811828	12
43	5	0.817204	11
123	5	0.822581	10
8	5	0.827957	11
104	5	0.833333	11
13	5	0.83871	11
73	5	0.844086	12
91	5	0.849462	12
46	5	0.854839	13
138	5	0.854839	11
113	5	0.865591	12
117	5	0.870968	12
81	5	0.876344	12
42	5	0.88172	15
98	5	0.887097	12
56	5	0.892473	12
3	5	0.897849	13
53	5	0.903226	15
55	5	0.908602	14
48	5	0.913979	14
19	5	0.919355	15
12	5	0.924731	15
133	5	0.930108	14
72	5	0.935484	15
25	5	0.94086	15
47	5	0.946237	17
82	5	0.951613	15
31	5	0.956989	16
44	5	0.962366	16
41	5	0.967742	15
5	5	0.973118	15
22	5	0.978495	18
10	5	0.983871	20
34	5	0.989247	21
66	5	0.994624	21
4	5	1	21
193	6	0	1
11	6	0.0042735	1
1	6	0.00854701	1
9	6	0.0128205	1
26	6	0.017094	1
135	6	0.0213675	1
33	6	0.025641	1
241	6	0.0299145	1
14	6	0.034188	1
88	6	0.0384615	1
84	6	0.042735	1
36	6	0.0470085	1
231	6	0.0512821	1
209	6	0.0555556	1
59	6	0.0598291	1
190	6	0.0598291	1
235	6	0.0683761	1
175	6	0.0726496	1
222	6	0.0769231	1
188	6	0.0811966	1
267	6	0.0854701	1
179	6	0.0854701	1
24	6	0.0940171	1
240	6	0.0982906	3
239	6	0.102564	1
232	6	0.106838	1
223	6	0.111111	1
204	6	0.115385	1
268	6	0.119658	1
118	6	0.123932	2
238	6	0.128205	1
7	6	0.132479	2
68	6	0.136752	2
264	6	0.141026	1
165	6	0.145299	2
185	6	0.149573	1
67	6	0.153846	2
177	6	0.153846	2
16	6	0.162393	3
178	6	0.166667	2
49	6	0.17094	3
266	6	0.175214	2
39	6	0.179487	2
137	6	0.183761	2
171	6	0.188034	2
115	6	0.192308	2
224	6	0.196581	2
20	6	0.196581	3
211	6	0.205128	2
155	6	0.209402	2
166	6	0.213675	2
168	6	0.217949	2
97	6	0.222222	3
207	6	0.226496	2
181	6	0.230769	2
260	6	0.235043	2
27	6	0.239316	3
205	6	0.239316	2
180	6	0.247863	2
216	6	0.252137	2
116	6	0.25641	3
213	6	0.25641	2
80	6	0.264957	3
220	6	0.269231	3
161	6	0.273504	3
6	6	0.277778	3
170	6	0.282051	3
61	6	0.286325	3
158	6	0.290598	3
173	6	0.294872	3
78	6	0.299145	3
126	6	0.303419	3
242	6	0.303419	3
92	6	0.311966	4
63	6	0.316239	4
143	6	0.320513	3
197	6	0.324786	3
262	6	0.32906	3
90	6	0.333333	4
228	6	0.337607	3
263	6	0.34188	3
261	6	0.346154	3
176	6	0.350427	5
198	6	0.354701	3
243	6	0.358974	3
227	6	0.358974	3
229	6	0.367521	4
202	6	0.371795	4
182	6	0.376068	3
121	6	0.380342	4
120	6	0.384615	4
153	6	0.388889	3
230	6	0.393162	4
132	6	0.393162	5
208	6	0.401709	4
95	6	0.405983	5
234	6	0.410256	5
154	6	0.41453	5
156	6	0.418803	5
212	6	0.423077	6
134	6	0.42735	4
218	6	0.431624	5
191	6	0.435897	4
141	6	0.440171	4
225	6	0.444444	5
217	6	0.448718	4
265	6	0.452991	4
163	6	0.457265	5
142	6	0.461538	5
159	6	0.465812	4
105	6	0.470085	5
114	6	0.474359	6
206	6	0.478632	5
65	6	0.482906	7
162	6	0.487179	5
107	6	0.491453	6
183	6	0.495726	5
145	6	0.5	5
219	6	0.504274	7
122	6	0.508547	7
148	6	0.512821	6
35	6	0.512821	7
160	6	0.521368	6
184	6	0.525641	5
100	6	0.525641	7
237	6	0.534188	7
210	6	0.538462	6
194	6	0.542735	6
93	6	0.547009	6
50	6	0.551282	6
199	6	0.555556	7
69	6	0.559829	6
187	6	0.564103	6
196	6	0.564103	6
85	6	0.57265	6
45	6	0.576923	8
215	6	0.581197	6
112	6	0.58547	9
51	6	0.589744	7
157	6	0.594017	7
15	6	0.598291	9
164	6	0.602564	9
189	6	0.606838	8
146	6	0.611111	7
71	6	0.615385	9
102	6	0.619658	9
174	6	0.619658	7
106	6	0.628205	9
64	6	0.632479	9
54	6	0.632479	9
144	6	0.641026	8
129	6	0.645299	8
226	6	0.649573	8
18	6	0.653846	9
147	6	0.653846	9
96	6	0.662393	9
124	6	0.662393	10
108	6	0.67094	10
125	6	0.675214	9
233	6	0.675214	8
23	6	0.683761	12
8	6	0.688034	9
89	6	0.692308	11
167	6	0.696581	9
87	6	0.700855	8
101	6	0.705128	9
136	6	0.709402	9
70	6	0.713675	11
127	6	0.717949	9
28	6	0.722222	10
139	6	0.726496	10
214	6	0.726496	9
152	6	0.735043	9
76	6	0.739316	11
30	6	0.74359	12
21	6	0.747863	12
17	6	0.752137	10
94	6	0.752137	10
200	6	0.760684	10
99	6	0.764957	11
43	6	0.769231	11
103	6	0.773504	11
109	6	0.777778	12
86	6	0.782051	11
131	6	0.786325	11
77	6	0.790598	12
192	6	0.794872	12
119	6	0.799145	11
149	6	0.803419	12
29	6	0.807692	12
150	6	0.811966	11
32	6	0.816239	12
12	6	0.820513	13
140	6	0.820513	12
203	6	0.82906	12
130	6	0.82906	12
111	6	0.837607	13
113	6	0.84188	12
79	6	0.846154	15
221	6	0.850427	12
123	6	0.854701	12
42	6	0.858974	15
19	6	0.863248	14
91	6	0.867521	14
2	6	0.871795	14
98	6	0.871795	13
73	6	0.880342	15
31	6	0.884615	14
104	6	0.888889	15
110	6	0.893162	14
13	6	0.897436	15
117	6	0.901709	15
48	6	0.905983	15
46	6	0.910256	16
201	6	0.91453	14
3	6	0.918803	15
81	6	0.923077	15
55	6	0.92735	18
56	6	0.92735	15
25	6	0.935897	17
53	6	0.940171	18
44	6	0.944444	18
138	6	0.948718	16
72	6	0.952991	18
41	6	0.957265	18
82	6	0.961538	19
133	6	0.965812	18
151	6	0.970085	18
47	6	0.974359	24
22	6	0.978632	21
10	6	0.982906	24
34	6	0.987179	24
5	6	0.991453	21
66	6	0.995726	24
4	6	1	24
11	7	0	1
193	7	0.00377358	1
1	7	0.00754717	1
9	7	0.0113208	1
26	7	0.0150943	1
135	7	0.0188679	1
289	7	0.0226415	1
33	7	0.0264151	1
84	7	0.0301887	1
36	7	0.0339623	1
231	7	0.0377358	1
209	7	0.0415094	1
296	7	0.0415094	1
272	7	0.0490566	1
59	7	0.0528302	1
68	7	0.0566038	1
190	7	0.0603774	1
67	7	0.0641509	1
175	7	0.0679245	1
137	7	0.0716981	1
239	7	0.0754717	1
24	7	0.0792453	1
223	7	0.0830189	1
305	7	0.0867925	1
14	7	0.090566	2
118	7	0.0943396	2
7	7	0.0981132	2
235	7	0.101887	2
299	7	0.10566	1
16	7	0.109434	3
178	7	0.113208	2
286	7	0.116981	2
185	7	0.120755	1
298	7	0.120755	3
266	7	0.128302	2
39	7	0.132075	2
63	7	0.135849	3
179	7	0.135849	2
267	7	0.143396	2
302	7	0.143396	1
304	7	0.150943	1
115	7	0.154717	2
188	7	0.154717	2
211	7	0.162264	2
240	7	0.162264	4
92	7	0.169811	3
288	7	0.173585	2
20	7	0.173585	3
155	7	0.181132	2
292	7	0.184906	2
181	7	0.184906	2
207	7	0.192453	2
27	7	0.196226	3
224	7	0.2	2
165	7	0.203774	3
180	7	0.207547	2
80	7	0.211321	3
213	7	0.215094	2
116	7	0.215094	3
161	7	0.222642	3
297	7	0.226415	2
170	7	0.230189	3
287	7	0.233962	3
275	7	0.237736	3
97	7	0.237736	4
222	7	0.245283	3
280	7	0.249057	2
61	7	0.25283	3
158	7	0.256604	3
290	7	0.260377	3
294	7	0.264151	3
90	7	0.267925	4
171	7	0.267925	3
263	7	0.275472	3
295	7	0.279245	4
216	7	0.283019	3
49	7	0.286792	5
141	7	0.290566	3
261	7	0.29434	3
205	7	0.29434	3
6	7	0.29434	4
177	7	0.30566	4
301	7	0.309434	4
281	7	0.313208	3
303	7	0.313208	3
204	7	0.320755	3
159	7	0.324528	3
284	7	0.328302	3
238	7	0.332075	3
176	7	0.335849	5
270	7	0.339623	4
156	7	0.339623	5
120	7	0.34717	4
282	7	0.350943	4
143	7	0.354717	4
293	7	0.358491	4
291	7	0.358491	4
230	7	0.366038	4
153	7	0.369811	3
220	7	0.373585	5
278	7	0.377358	4
154	7	0.381132	5
234	7	0.381132	5
95	7	0.388679	5
35	7	0.392453	5
285	7	0.396226	5
50	7	0.4	4
273	7	0.403774	4
243	7	0.407547	4
274	7	0.407547	4
276	7	0.415094	6
300	7	0.418868	5
225	7	0.422642	5
217	7	0.426415	4
134	7	0.430189	4
163	7	0.433962	5
121	7	0.437736	5
78	7	0.441509	5
229	7	0.445283	6
218	7	0.449057	5
93	7	0.45283	5
260	7	0.456604	5
202	7	0.460377	6
145	7	0.464151	5
132	7	0.467925	7
15	7	0.471698	8
105	7	0.475472	6
228	7	0.479245	6
107	7	0.483019	6
45	7	0.486792	7
160	7	0.490566	6
271	7	0.490566	6
232	7	0.498113	7
100	7	0.501887	7
162	7	0.50566	6
212	7	0.509434	8
69	7	0.513208	6
199	7	0.513208	7
191	7	0.520755	5
265	7	0.524528	5
126	7	0.528302	6
208	7	0.532075	6
122	7	0.535849	8
183	7	0.539623	6
264	7	0.543396	6
142	7	0.54717	7
269	7	0.550943	7
198	7	0.554717	6
146	7	0.558491	6
112	7	0.562264	9
148	7	0.566038	7
219	7	0.569811	8
279	7	0.573585	7
215	7	0.573585	6
21	7	0.581132	8
85	7	0.584906	7
262	7	0.588679	7
184	7	0.592453	7
242	7	0.596226	8
71	7	0.6	9
277	7	0.603774	8
114	7	0.607547	9
106	7	0.611321	9
8	7	0.615094	8
65	7	0.618868	11
51	7	0.622642	8
18	7	0.626415	9
108	7	0.630189	10
124	7	0.633962	10
23	7	0.637736	12
187	7	0.641509	8
196	7	0.645283	8
197	7	0.649057	9
227	7	0.65283	8
54	7	0.656604	10
164	7	0.660377	11
144	7	0.664151	9
268	7	0.667925	9
210	7	0.671698	9
157	7	0.675472	9
226	7	0.679245	9
147	7	0.683019	10
64	7	0.686792	11
76	7	0.690566	11
87	7	0.69434	9
206	7	0.69434	8
28	7	0.701887	10
167	7	0.70566	10
81	7	0.70566	10
102	7	0.713208	12
174	7	0.716981	9
89	7	0.720755	13
30	7	0.724528	12
150	7	0.728302	9
109	7	0.732075	12
189	7	0.735849	11
43	7	0.739623	11
136	7	0.743396	10
194	7	0.74717	10
152	7	0.750943	10
139	7	0.754717	11
127	7	0.754717	10
77	7	0.754717	12
17	7	0.766038	11
12	7	0.769811	12
125	7	0.773585	12
96	7	0.777358	12
99	7	0.781132	12
192	7	0.784906	12
101	7	0.788679	11
182	7	0.792453	10
94	7	0.796226	11
129	7	0.8	12
214	7	0.803774	12
79	7	0.807547	15
119	7	0.811321	12
103	7	0.815094	14
86	7	0.818868	14
70	7	0.822641	15
42	7	0.822641	15
113	7	0.830189	13
237	7	0.833962	15
200	7	0.837736	14
233	7	0.841509	15
29	7	0.845283	14
111	7	0.849057	15
203	7	0.85283	15
91	7	0.856604	15
32	7	0.860377	15
130	7	0.864151	15
131	7	0.867925	16
48	7	0.871698	15
19	7	0.875472	17
123	7	0.879245	14
98	7	0.883019	15
13	7	0.886792	17
110	7	0.890566	15
73	7	0.89434	17
25	7	0.898113	18
3	7	0.898113	16
2	7	0.90566	17
149	7	0.909434	18
104	7	0.913208	18
117	7	0.916981	18
140	7	0.920755	18
53	7	0.924528	18
44	7	0.928302	18
46	7	0.932076	20
31	7	0.935849	19
55	7	0.939623	21
138	7	0.943396	15
221	7	0.94717	18
72	7	0.950943	21
56	7	0.954717	20
133	7	0.958491	20
41	7	0.962264	21
201	7	0.966038	21
10	7	0.969811	24
47	7	0.973585	27
82	7	0.977359	24
22	7	0.981132	24
151	7	0.984906	24
34	7	0.988679	27
66	7	0.992453	27
5	7	0.996226	24
4	7	1	27
11	8	0	1
193	8	0.00341297	1
1	8	0.00682594	1
9	8	0.0102389	1
289	8	0.0136519	1
33	8	0.0170648	1
333	8	0.0204778	1
312	8	0.0238908	1
84	8	0.0273038	1
36	8	0.0307167	1
231	8	0.0341297	1
209	8	0.0375427	1
59	8	0.0409556	1
68	8	0.0443686	1
67	8	0.0477816	1
175	8	0.0511945	1
323	8	0.0546075	1
190	8	0.0580205	1
137	8	0.0614334	1
318	8	0.0648464	1
223	8	0.0682594	1
239	8	0.0682594	1
24	8	0.0750853	1
336	8	0.0784983	1
14	8	0.0819113	2
306	8	0.0819113	1
296	8	0.0819113	2
7	8	0.0921502	2
63	8	0.0955631	2
135	8	0.0955631	2
141	8	0.102389	1
331	8	0.105802	2
16	8	0.109215	3
326	8	0.112628	1
307	8	0.116041	3
266	8	0.119454	2
313	8	0.122867	2
185	8	0.122867	1
302	8	0.129693	1
179	8	0.129693	2
92	8	0.136519	3
118	8	0.139932	3
267	8	0.143345	2
321	8	0.146758	2
288	8	0.150171	2
115	8	0.153584	2
20	8	0.156997	3
314	8	0.156997	1
155	8	0.163823	2
27	8	0.163823	3
181	8	0.170648	2
319	8	0.170648	2
207	8	0.177474	2
235	8	0.180887	3
308	8	0.1843	3
316	8	0.1843	3
224	8	0.191126	2
165	8	0.194539	3
328	8	0.197952	3
39	8	0.201365	3
213	8	0.204778	2
305	8	0.208191	2
180	8	0.211604	2
80	8	0.211604	3
286	8	0.21843	3
161	8	0.221843	3
298	8	0.225256	4
299	8	0.228669	2
297	8	0.232082	2
222	8	0.235495	3
170	8	0.235495	3
334	8	0.242321	2
188	8	0.245734	3
158	8	0.249147	3
8	8	0.25256	3
280	8	0.25256	2
294	8	0.259386	3
304	8	0.262799	2
216	8	0.262799	3
332	8	0.262799	3
292	8	0.273038	3
335	8	0.276451	3
116	8	0.279863	4
272	8	0.279863	5
90	8	0.286689	5
327	8	0.290102	4
303	8	0.290102	3
159	8	0.296928	3
261	8	0.296928	3
311	8	0.303754	4
204	8	0.303754	3
301	8	0.31058	4
284	8	0.313993	3
35	8	0.317406	4
95	8	0.317406	4
176	8	0.324232	5
120	8	0.327645	4
97	8	0.331058	5
156	8	0.334471	5
330	8	0.337884	3
150	8	0.337884	4
49	8	0.34471	6
291	8	0.348123	4
153	8	0.351536	3
234	8	0.354949	5
178	8	0.358362	5
275	8	0.361775	5
211	8	0.365188	5
6	8	0.368601	5
171	8	0.372014	5
50	8	0.375427	4
240	8	0.37884	8
61	8	0.382253	5
229	8	0.382253	5
274	8	0.389078	4
295	8	0.389078	6
243	8	0.395904	4
143	8	0.399317	5
282	8	0.40273	5
225	8	0.406143	5
177	8	0.409556	5
121	8	0.409556	5
220	8	0.416382	6
154	8	0.419795	6
105	8	0.423208	5
230	8	0.423208	5
287	8	0.430034	6
71	8	0.433447	6
276	8	0.43686	6
78	8	0.440273	5
310	8	0.443686	5
285	8	0.447099	6
93	8	0.450512	5
217	8	0.453925	5
317	8	0.457338	5
145	8	0.460751	5
315	8	0.464164	6
163	8	0.467577	6
205	8	0.47099	5
324	8	0.474403	4
322	8	0.477816	5
45	8	0.481229	7
278	8	0.484642	6
281	8	0.484642	6
228	8	0.491468	6
202	8	0.494881	7
218	8	0.494881	6
77	8	0.501706	8
162	8	0.505119	6
107	8	0.505119	6
260	8	0.511945	6
134	8	0.515358	6
290	8	0.518771	7
132	8	0.522184	8
199	8	0.525597	7
238	8	0.52901	6
265	8	0.532423	5
329	8	0.535836	6
142	8	0.539249	7
320	8	0.542662	6
112	8	0.546075	9
146	8	0.549488	6
122	8	0.552901	8
271	8	0.556314	7
212	8	0.559727	9
273	8	0.56314	6
100	8	0.566553	8
148	8	0.569966	7
219	8	0.573379	8
325	8	0.576792	7
15	8	0.580205	10
160	8	0.580205	8
270	8	0.587031	7
232	8	0.590444	9
126	8	0.593857	7
69	8	0.59727	7
277	8	0.600683	8
106	8	0.604096	9
124	8	0.607509	10
279	8	0.610922	8
215	8	0.614334	7
23	8	0.617747	12
81	8	0.617747	9
198	8	0.624573	8
76	8	0.627986	10
269	8	0.631399	11
300	8	0.634812	9
268	8	0.638225	9
210	8	0.641638	9
54	8	0.645051	10
187	8	0.648464	8
108	8	0.651877	11
226	8	0.65529	9
192	8	0.658703	10
262	8	0.662116	9
85	8	0.665529	10
227	8	0.668942	9
87	8	0.668942	9
191	8	0.675768	8
12	8	0.675768	11
208	8	0.682594	9
28	8	0.686007	10
184	8	0.68942	10
157	8	0.692833	10
18	8	0.692833	11
114	8	0.699659	12
89	8	0.703072	13
43	8	0.706485	11
64	8	0.709898	12
264	8	0.713311	10
164	8	0.716724	12
65	8	0.716724	14
136	8	0.723549	10
127	8	0.726962	10
174	8	0.730375	9
293	8	0.733788	12
152	8	0.737201	10
183	8	0.740614	10
109	8	0.744027	14
196	8	0.74744	11
99	8	0.750853	12
182	8	0.750853	10
139	8	0.757679	12
167	8	0.761092	12
144	8	0.764505	12
147	8	0.767918	13
206	8	0.771331	9
189	8	0.774744	13
79	8	0.778157	15
51	8	0.78157	12
30	8	0.784983	15
102	8	0.788396	15
101	8	0.791809	12
125	8	0.795222	14
197	8	0.798635	14
242	8	0.802048	14
194	8	0.805461	12
237	8	0.808874	15
94	8	0.812287	13
42	8	0.8157	15
86	8	0.819113	14
111	8	0.822526	15
203	8	0.825939	15
17	8	0.829352	15
119	8	0.832765	13
96	8	0.836177	15
103	8	0.83959	17
130	8	0.843003	15
123	8	0.846416	14
113	8	0.849829	15
233	8	0.853242	17
70	8	0.856655	18
48	8	0.860068	15
98	8	0.863481	15
129	8	0.866894	15
73	8	0.870307	17
25	8	0.87372	17
91	8	0.877133	17
200	8	0.880546	17
19	8	0.883959	18
214	8	0.887372	16
29	8	0.890785	16
32	8	0.894198	18
131	8	0.897611	19
110	8	0.901024	15
2	8	0.904437	18
44	8	0.90785	18
3	8	0.911263	18
104	8	0.914676	20
53	8	0.918089	20
46	8	0.921502	22
149	8	0.924915	21
140	8	0.928328	21
31	8	0.931741	21
55	8	0.935154	23
72	8	0.938567	21
13	8	0.94198	21
309	8	0.945392	20
221	8	0.948805	20
10	8	0.952218	23
133	8	0.955631	21
117	8	0.959044	24
41	8	0.962457	23
138	8	0.96587	18
201	8	0.969283	24
56	8	0.972696	24
47	8	0.976109	30
82	8	0.979522	26
66	8	0.982935	26
22	8	0.986348	27
34	8	0.989761	28
151	8	0.993174	27
5	8	0.996587	27
4	8	1	30
339	9	0	1
11	9	0.00308642	1
193	9	0.00617284	1
1	9	0.00925926	1
9	9	0.0123457	1
8	9	0.0154321	1
289	9	0.0185185	1
33	9	0.0216049	1
312	9	0.0246914	1
333	9	0.0277778	1
84	9	0.0308642	1
36	9	0.0339506	1
231	9	0.037037	1
59	9	0.0401235	1
68	9	0.0432099	1
67	9	0.0462963	1
351	9	0.0493827	2
137	9	0.0493827	1
337	9	0.0555556	1
372	9	0.058642	1
353	9	0.058642	1
318	9	0.0648148	1
364	9	0.0648148	1
356	9	0.0709877	1
223	9	0.0740741	1
135	9	0.0771605	1
370	9	0.0771605	1
367	9	0.0833333	1
24	9	0.0864198	1
7	9	0.0895062	2
345	9	0.0895062	1
14	9	0.0895062	2
306	9	0.0987654	1
347	9	0.101852	1
180	9	0.101852	1
373	9	0.108025	1
63	9	0.111111	2
365	9	0.114198	1
349	9	0.114198	1
296	9	0.12037	2
120	9	0.123457	2
16	9	0.126543	3
239	9	0.12963	2
346	9	0.132716	2
266	9	0.135802	2
170	9	0.138889	2
313	9	0.141975	2
371	9	0.145062	2
326	9	0.148148	1
179	9	0.151235	2
307	9	0.154321	3
92	9	0.157407	3
341	9	0.157407	3
348	9	0.16358	2
267	9	0.166667	2
20	9	0.169753	3
115	9	0.17284	2
375	9	0.175926	2
27	9	0.175926	3
155	9	0.182099	2
235	9	0.185185	3
207	9	0.188272	2
181	9	0.188272	2
359	9	0.194444	2
234	9	0.197531	2
118	9	0.200617	3
165	9	0.200617	3
354	9	0.20679	2
39	9	0.209877	3
328	9	0.209877	3
213	9	0.216049	2
80	9	0.219136	3
369	9	0.222222	2
161	9	0.225309	3
362	9	0.228395	2
321	9	0.228395	3
286	9	0.234568	3
299	9	0.237654	2
222	9	0.240741	3
314	9	0.243827	1
150	9	0.246914	3
357	9	0.246914	2
297	9	0.253086	2
308	9	0.256173	4
288	9	0.259259	3
377	9	0.262346	3
199	9	0.265432	3
158	9	0.268519	3
334	9	0.268519	2
188	9	0.274691	3
331	9	0.277778	4
185	9	0.280864	2
319	9	0.283951	3
280	9	0.287037	2
294	9	0.290123	3
358	9	0.29321	2
153	9	0.29321	2
292	9	0.299383	3
336	9	0.302469	3
216	9	0.305556	3
316	9	0.308642	4
344	9	0.308642	3
332	9	0.314815	3
342	9	0.314815	4
304	9	0.320988	2
272	9	0.324074	5
224	9	0.327161	3
335	9	0.330247	3
366	9	0.333333	3
303	9	0.33642	3
35	9	0.339506	4
204	9	0.339506	3
311	9	0.345679	4
261	9	0.348765	3
301	9	0.351852	4
95	9	0.354938	5
176	9	0.358025	5
49	9	0.361111	6
305	9	0.364198	4
225	9	0.364198	4
156	9	0.37037	5
71	9	0.373457	5
338	9	0.376543	4
162	9	0.37963	4
178	9	0.382716	5
90	9	0.382716	7
159	9	0.388889	4
205	9	0.391975	4
285	9	0.395062	5
6	9	0.398148	5
171	9	0.401235	5
284	9	0.404321	4
61	9	0.404321	5
50	9	0.410494	4
116	9	0.41358	5
146	9	0.416667	4
243	9	0.419753	4
177	9	0.422839	5
143	9	0.425926	5
97	9	0.429012	6
374	9	0.432099	5
287	9	0.435185	6
230	9	0.438272	5
78	9	0.441358	5
275	9	0.444444	6
310	9	0.447531	5
240	9	0.450617	9
163	9	0.453704	6
93	9	0.45679	5
145	9	0.459877	5
363	9	0.462963	6
217	9	0.466049	5
132	9	0.469136	7
355	9	0.472222	4
45	9	0.475309	7
324	9	0.478395	4
228	9	0.481481	6
282	9	0.484568	6
105	9	0.487654	6
220	9	0.490741	7
218	9	0.493827	6
107	9	0.496914	6
350	9	0.5	6
317	9	0.503086	5
121	9	0.506173	7
360	9	0.509259	6
260	9	0.509259	6
298	9	0.515432	9
134	9	0.518519	6
327	9	0.521605	8
278	9	0.524691	7
154	9	0.527778	8
281	9	0.530864	7
291	9	0.533951	7
276	9	0.537037	7
265	9	0.540123	5
142	9	0.54321	7
112	9	0.546296	9
295	9	0.549383	9
352	9	0.552469	7
330	9	0.552469	6
100	9	0.558642	8
340	9	0.561728	7
273	9	0.564815	6
315	9	0.567901	8
122	9	0.570988	9
325	9	0.574074	7
211	9	0.574074	9
322	9	0.580247	7
54	9	0.583333	8
69	9	0.58642	7
202	9	0.589506	9
229	9	0.592593	9
271	9	0.595679	8
210	9	0.598765	8
277	9	0.601852	8
23	9	0.601852	11
15	9	0.608025	11
270	9	0.611111	8
274	9	0.614198	7
160	9	0.617284	9
215	9	0.62037	7
212	9	0.62037	11
85	9	0.626543	9
76	9	0.62963	10
106	9	0.632716	10
12	9	0.635802	10
279	9	0.638889	8
126	9	0.641975	8
148	9	0.645062	9
192	9	0.648148	10
290	9	0.651235	10
187	9	0.654321	8
329	9	0.657407	9
269	9	0.660494	12
81	9	0.66358	10
376	9	0.666667	9
232	9	0.669753	12
87	9	0.67284	9
28	9	0.675926	10
227	9	0.679012	9
124	9	0.682099	12
18	9	0.685185	11
320	9	0.688272	9
184	9	0.691358	10
43	9	0.694444	11
99	9	0.697531	11
114	9	0.700617	12
226	9	0.703704	10
108	9	0.70679	13
127	9	0.709877	10
238	9	0.712963	10
174	9	0.716049	9
147	9	0.719136	12
152	9	0.722222	10
300	9	0.725309	11
219	9	0.728395	12
136	9	0.731481	10
65	9	0.734568	15
167	9	0.737654	12
109	9	0.740741	14
183	9	0.743827	10
164	9	0.746914	13
64	9	0.75	13
198	9	0.753086	10
191	9	0.756173	9
139	9	0.759259	12
196	9	0.762346	11
268	9	0.765432	12
30	9	0.768519	14
182	9	0.771605	10
144	9	0.774691	12
86	9	0.777778	13
262	9	0.780864	11
264	9	0.783951	12
293	9	0.787037	14
111	9	0.790123	14
101	9	0.79321	13
25	9	0.796296	15
157	9	0.799383	14
89	9	0.802469	17
125	9	0.805556	15
208	9	0.808642	13
51	9	0.811728	13
17	9	0.814815	15
102	9	0.817901	17
237	9	0.820988	17
103	9	0.824074	17
79	9	0.82716	17
194	9	0.830247	14
29	9	0.833333	15
42	9	0.83642	17
119	9	0.839506	13
94	9	0.842593	15
130	9	0.845679	15
189	9	0.848765	17
206	9	0.851852	11
48	9	0.854938	15
98	9	0.858025	15
113	9	0.861111	15
70	9	0.864198	18
123	9	0.867284	15
233	9	0.87037	18
197	9	0.873457	18
203	9	0.876543	17
242	9	0.87963	18
91	9	0.882716	18
96	9	0.885802	18
73	9	0.888889	20
149	9	0.891975	20
110	9	0.895062	14
32	9	0.898148	19
46	9	0.901235	22
19	9	0.904321	21
2	9	0.907407	19
44	9	0.910494	19
200	9	0.91358	21
31	9	0.916667	21
72	9	0.919753	21
131	9	0.92284	22
129	9	0.925926	20
3	9	0.929012	21
13	9	0.932099	22
214	9	0.935185	22
104	9	0.938272	24
53	9	0.941358	24
10	9	0.944444	23
140	9	0.947531	24
55	9	0.950617	27
221	9	0.953704	21
117	9	0.95679	27
47	9	0.959877	30
133	9	0.962963	24
309	9	0.966049	27
201	9	0.969136	27
41	9	0.972222	27
82	9	0.975309	27
56	9	0.978395	27
138	9	0.981481	23
34	9	0.984568	30
22	9	0.987654	29
151	9	0.990741	30
66	9	0.993827	30
4	9	0.996914	30
5	9	1	30
339	10	0	1
11	10	0.00280899	1
193	10	0.00561798	1
1	10	0.00842697	1
9	10	0.011236	1
8	10	0.0140449	1
33	10	0.0168539	1
84	10	0.0196629	1
36	10	0.0224719	1
231	10	0.0252809	1
415	10	0.0280899	1
68	10	0.0280899	1
386	10	0.0337079	1
416	10	0.0365169	1
137	10	0.0393258	1
179	10	0.0421348	1
413	10	0.0421348	1
423	10	0.0477528	1
337	10	0.0505618	1
397	10	0.0505618	1
382	10	0.0561798	1
318	10	0.0589888	1
410	10	0.0589888	1
356	10	0.0646067	1
223	10	0.0674157	1
351	10	0.0702247	2
422	10	0.0730337	1
420	10	0.0758427	1
380	10	0.0786517	1
378	10	0.0814607	1
417	10	0.0842697	1
7	10	0.0870787	2
14	10	0.0898876	2
307	10	0.0926966	2
180	10	0.0955056	1
345	10	0.0983146	1
306	10	0.0983146	1
409	10	0.103933	1
347	10	0.106742	1
398	10	0.106742	1
407	10	0.11236	1
411	10	0.115169	1
63	10	0.115169	2
373	10	0.120787	1
349	10	0.123596	1
305	10	0.126404	1
27	10	0.126404	2
16	10	0.132022	3
296	10	0.134831	2
286	10	0.13764	2
381	10	0.140449	2
396	10	0.143258	1
239	10	0.146067	2
80	10	0.148876	2
150	10	0.151685	2
170	10	0.154494	2
401	10	0.154494	2
153	10	0.160112	1
393	10	0.162921	2
92	10	0.16573	3
385	10	0.16573	3
326	10	0.171348	1
372	10	0.174157	2
333	10	0.176966	3
20	10	0.176966	3
403	10	0.182584	3
348	10	0.182584	2
115	10	0.182584	2
267	10	0.191011	2
375	10	0.191011	2
155	10	0.191011	2
399	10	0.191011	3
181	10	0.202247	2
165	10	0.205056	3
39	10	0.207865	3
207	10	0.207865	2
395	10	0.213483	2
59	10	0.213483	3
328	10	0.213483	3
266	10	0.213483	3
367	10	0.224719	2
235	10	0.227528	3
354	10	0.230337	2
424	10	0.233146	1
234	10	0.235955	2
389	10	0.238764	3
359	10	0.238764	2
414	10	0.244382	3
365	10	0.247191	2
370	10	0.25	2
321	10	0.25	3
419	10	0.255618	2
412	10	0.258427	2
421	10	0.261236	2
161	10	0.264045	3
390	10	0.266854	3
353	10	0.269663	3
222	10	0.272472	3
313	10	0.272472	3
299	10	0.27809	2
297	10	0.280899	2
314	10	0.283708	1
377	10	0.286517	3
225	10	0.289326	3
158	10	0.292135	3
288	10	0.294944	3
213	10	0.297753	3
400	10	0.300562	3
188	10	0.303371	3
319	10	0.30618	3
185	10	0.308989	2
294	10	0.311798	3
118	10	0.314607	4
304	10	0.317416	2
341	10	0.320225	5
335	10	0.323034	3
332	10	0.325843	3
366	10	0.328652	3
316	10	0.331461	4
303	10	0.33427	3
35	10	0.337079	4
301	10	0.337079	4
204	10	0.342697	3
311	10	0.345506	4
261	10	0.348315	3
95	10	0.348315	5
371	10	0.353933	5
346	10	0.356742	5
156	10	0.359551	5
342	10	0.36236	5
402	10	0.365169	3
292	10	0.367978	4
116	10	0.370787	5
162	10	0.373596	4
71	10	0.376404	5
216	10	0.376404	4
358	10	0.382022	3
6	10	0.384831	5
159	10	0.38764	4
61	10	0.38764	5
338	10	0.393258	4
176	10	0.393258	5
90	10	0.398876	7
362	10	0.401685	4
224	10	0.404494	4
344	10	0.407303	4
205	10	0.410112	4
50	10	0.412921	4
334	10	0.41573	3
405	10	0.41573	5
49	10	0.421348	7
272	10	0.421348	7
357	10	0.426966	4
211	10	0.429775	6
132	10	0.432584	6
243	10	0.435393	4
97	10	0.438202	6
146	10	0.441011	5
331	10	0.44382	7
287	10	0.446629	6
177	10	0.449438	6
78	10	0.449438	5
285	10	0.455056	6
308	10	0.457865	7
163	10	0.460674	6
310	10	0.463483	5
210	10	0.466292	5
145	10	0.469101	5
178	10	0.469101	6
260	10	0.474719	5
282	10	0.474719	5
284	10	0.480337	5
240	10	0.483146	9
93	10	0.485955	5
406	10	0.488764	6
174	10	0.491573	5
45	10	0.494382	7
408	10	0.497191	4
105	10	0.5	6
388	10	0.502809	7
112	10	0.505618	8
336	10	0.508427	6
275	10	0.511236	7
404	10	0.514045	5
171	10	0.516854	7
220	10	0.519663	7
350	10	0.522472	6
134	10	0.525281	6
418	10	0.52809	7
369	10	0.530899	6
154	10	0.533708	8
295	10	0.536517	9
228	10	0.539326	7
355	10	0.542135	5
12	10	0.544944	8
265	10	0.547753	5
291	10	0.550562	7
383	10	0.550562	7
100	10	0.55618	8
107	10	0.558989	8
143	10	0.561798	8
278	10	0.564607	8
281	10	0.567416	8
122	10	0.570225	9
142	10	0.573034	8
43	10	0.575843	8
54	10	0.578652	8
340	10	0.581461	8
324	10	0.58427	5
271	10	0.587079	8
330	10	0.589888	7
23	10	0.592697	11
317	10	0.595506	6
394	10	0.598315	9
315	10	0.601124	9
277	10	0.603933	8
192	10	0.606742	9
218	10	0.609551	9
121	10	0.61236	10
322	10	0.615169	8
76	10	0.617977	10
274	10	0.620786	7
215	10	0.623595	7
384	10	0.626405	12
325	10	0.629214	8
276	10	0.632023	9
15	10	0.634831	11
212	10	0.63764	12
126	10	0.640449	8
298	10	0.643258	12
360	10	0.646067	9
99	10	0.648876	12
327	10	0.651685	11
85	10	0.654494	10
187	10	0.657303	8
160	10	0.660112	10
18	10	0.662921	10
269	10	0.66573	12
392	10	0.668539	12
148	10	0.671348	10
69	10	0.674157	9
232	10	0.676966	12
87	10	0.676966	9
352	10	0.682584	11
28	10	0.685393	10
229	10	0.688202	12
279	10	0.691011	9
273	10	0.69382	9
106	10	0.69382	12
202	10	0.699438	12
124	10	0.702247	13
114	10	0.705056	12
290	10	0.707865	12
136	10	0.710674	9
227	10	0.713483	10
81	10	0.716292	12
147	10	0.719101	12
184	10	0.72191	11
86	10	0.724719	12
108	10	0.727528	14
164	10	0.730337	13
167	10	0.733146	12
329	10	0.733146	11
183	10	0.738764	10
226	10	0.738764	11
109	10	0.744382	15
64	10	0.747191	13
191	10	0.75	9
127	10	0.752809	11
270	10	0.755618	12
268	10	0.758427	12
152	10	0.761236	11
17	10	0.764045	13
144	10	0.766854	12
374	10	0.769663	12
196	10	0.772472	12
300	10	0.775281	12
198	10	0.77809	11
103	10	0.780899	15
25	10	0.783708	15
189	10	0.786517	14
264	10	0.789326	13
182	10	0.792135	11
65	10	0.794944	18
363	10	0.794944	15
293	10	0.800562	15
238	10	0.803371	13
208	10	0.80618	13
29	10	0.808989	14
320	10	0.811798	12
30	10	0.814607	17
157	10	0.814607	14
101	10	0.820225	14
89	10	0.823034	17
139	10	0.825843	15
376	10	0.825843	13
219	10	0.831461	16
125	10	0.83427	16
111	10	0.837079	16
102	10	0.839888	18
194	10	0.842697	15
237	10	0.845506	18
130	10	0.848315	15
51	10	0.851124	14
98	10	0.853933	15
91	10	0.856742	17
70	10	0.859551	18
233	10	0.86236	19
79	10	0.865169	18
94	10	0.867977	17
42	10	0.870786	19
119	10	0.873595	15
149	10	0.876405	19
123	10	0.879214	16
48	10	0.879214	17
96	10	0.884831	18
262	10	0.88764	16
197	10	0.890449	21
206	10	0.893258	14
19	10	0.896067	19
46	10	0.898876	23
44	10	0.901685	19
242	10	0.904494	21
200	10	0.907303	21
203	10	0.910112	21
32	10	0.912921	21
2	10	0.91573	21
73	10	0.918539	24
72	10	0.921348	23
13	10	0.924157	22
31	10	0.926966	23
131	10	0.929775	23
129	10	0.932584	21
110	10	0.935393	16
140	10	0.938202	24
55	10	0.941011	27
221	10	0.94382	21
10	10	0.946629	24
3	10	0.949438	24
53	10	0.952247	27
214	10	0.955056	25
133	10	0.957865	24
47	10	0.960674	32
56	10	0.963483	26
201	10	0.966292	27
104	10	0.969101	30
117	10	0.97191	30
309	10	0.974719	30
138	10	0.977528	23
41	10	0.980337	30
66	10	0.983146	30
82	10	0.985955	30
22	10	0.988764	30
34	10	0.991573	31
151	10	0.994382	30
4	10	0.997191	32
5	10	1	33
446	11	0	1
339	11	0.00266667	1
11	11	0.00533333	1
193	11	0.008	1
1	11	0.0106667	1
9	11	0.0133333	1
8	11	0.016	1
33	11	0.0186667	1
84	11	0.0213333	1
36	11	0.024	1
286	11	0.0266667	1
68	11	0.0293333	1
137	11	0.032	1
179	11	0.0346667	1
397	11	0.0373333	1
441	11	0.0373333	1
410	11	0.0426667	1
223	11	0.0453333	1
356	11	0.0453333	1
337	11	0.0506667	1
351	11	0.0506667	2
422	11	0.056	1
380	11	0.0586667	1
436	11	0.0613333	1
7	11	0.0613333	2
348	11	0.0666667	1
14	11	0.0693333	2
450	11	0.072	1
378	11	0.072	1
180	11	0.0773333	1
27	11	0.08	2
402	11	0.0826667	1
373	11	0.0853333	1
448	11	0.0853333	1
16	11	0.0906667	3
63	11	0.0933333	2
305	11	0.096	1
349	11	0.096	1
296	11	0.101333	2
307	11	0.101333	2
444	11	0.106667	2
416	11	0.109333	2
396	11	0.112	1
150	11	0.114667	2
381	11	0.117333	2
413	11	0.12	2
170	11	0.122667	2
92	11	0.125333	3
393	11	0.128	2
225	11	0.130667	2
326	11	0.133333	1
153	11	0.133333	1
20	11	0.138667	3
306	11	0.141333	2
267	11	0.144	2
359	11	0.146667	2
39	11	0.149333	3
266	11	0.152	3
59	11	0.152	3
165	11	0.152	3
438	11	0.16	4
207	11	0.162667	2
155	11	0.165333	2
411	11	0.168	2
395	11	0.168	2
181	11	0.173333	2
235	11	0.176	3
345	11	0.178667	2
451	11	0.178667	3
347	11	0.184	2
328	11	0.186667	3
423	11	0.189333	3
234	11	0.192	2
424	11	0.194667	1
365	11	0.197333	2
321	11	0.2	3
161	11	0.202667	3
390	11	0.205333	3
80	11	0.208	3
443	11	0.210667	3
382	11	0.213333	3
412	11	0.216	2
372	11	0.216	3
239	11	0.221333	3
421	11	0.224	2
403	11	0.226667	4
35	11	0.226667	3
401	11	0.232	3
433	11	0.234667	3
313	11	0.237333	3
370	11	0.24	2
299	11	0.24	2
445	11	0.245333	2
314	11	0.248	1
377	11	0.250667	3
375	11	0.253333	3
[truncated: 346,262 more rows]
