# Supplementary material for: Reviewing the potentials of MMOGs as research environments: A case study from the strategy game Travian
Source: PLoS One. 2023 Feb 15;18(2):e0281114. doi: 10.1371/journal.pone.0281114 (PMC9931136; doi:10.1371/journal.pone.0281114)
Supplement: S1 File — (ZIP) [file pone.0281114.s001.zip › data description.txt]

----------------------------------------------------------------
This file contains background information for the data files

alliance_performance_daily_plos_one.csv
s_support_internal_plos_one.csv
s_messages_internal_plos_one.csv

Date: 03/02/2022
Author: Siegfried Müller
Version: 1.0

-----------------------------------------------------------------

alliance_performance_daily_plos_one.csv

Purpose: for each day on which an alliance existed, this file contains the following data
aid: the alliance unique id
cday: the day since the start of the game server
pct_rank: this ranking information indicates the percentage of competing alliances that have scored less points than the listed alliance (the value ranges from 0 to 1)
N: Indicates the number of members the alliance had on that day


-----------------------------------------------------------------

s_support_internal_plos_one.csv

Purpose: list of support interactions between players during the game; each row indicates at least one support transaction on that day; the file only contains intra-alliance transfers
uid1: the sender of a transfer(s)
uid2: the reciever of a transfer(s)
aid: the ID of the alliance to which the sender and the recipient belonged on that day
cday: the day when the transaction took place; measured since the start of the game server


-----------------------------------------------------------------

s_messages_internal_plos_one.csv

Purpose: list of communication interactions between players during the game (each row indicates at least one interaction on that day; the file only contains intra-alliance transfers on 1:1 basis
uid1: the sender of a message(s)
uid2: the reciever of a message(s)
aid: the ID of the alliance to which the sender and the recipient belonged on that day
cday: the day when the interaction took place; measured since the start of the game server
