# Supplementary material for: Reviewing the potentials of MMOGs as research environments: A case study from the strategy game Travian
Source: PLoS One. 2023 Feb 15;18(2):e0281114. doi: 10.1371/journal.pone.0281114 (PMC9931136; doi:10.1371/journal.pone.0281114)
Supplement: S1 File — (ZIP) [file pone.0281114.s001.zip › s_nachrichten_internal.csv]

uid1	"uid2"	"aid"	"cday"	"weight"	"reciprocity"	"e1_1"	"e1_2"	"e2_1"	"e2_2"	"e4_1"	"e4_2"	"power_difference"
2	30	140	7	1	1	0	0	0	0	0	0	0
2	76	140	10	1	0	0	0	0	0	0	0	0
2	105	140	9	1	1	0	1	0	1	0	1	-3
2	4758	928	52	6	1	0	1	0	1	0	1	-3
3	15	140	12	2	1	0	0	0	0	1	0	1
3	30	140	5	2	1	NULL	0	NULL	0	NULL	0	NULL
3	44	10	66	1	1	0	0	0	0	0	0	0
3	44	10	67	1	0	0	0	0	0	0	0	0
3	44	10	69	1	1	0	0	0	0	0	0	0
3	44	10	82	1	0	0	0	0	0	0	0	0
3	44	10	93	1	1	0	0	0	0	0	0	0
3	44	10	115	1	0	0	0	0	0	0	0	0
3	44	10	118	1	0	0	0	0	0	0	0	0
3	44	10	120	1	0	NULL	NULL	NULL	NULL	NULL	NULL	NULL
3	44	10	125	2	1	0	0	0	0	0	0	0
3	44	10	126	1	0	0	0	0	0	0	0	0
3	56	10	65	1	0	0	0	0	0	0	0	0
3	56	10	121	1	0	0	0	0	0	0	0	0
3	56	104	22	2	1	0	0	0	0	1	0	1
3	56	104	31	1	0	0	0	0	0	1	0	1
3	56	104	38	1	1	0	0	0	0	1	0	1
3	56	104	39	2	1	0	0	0	0	1	0	1
3	56	104	41	1	1	0	0	0	0	1	0	1
3	56	140	14	1	0	0	0	0	0	1	0	1
3	69	140	14	2	1	0	0	0	0	1	0	1
3	76	104	16	1	1	0	0	0	0	0	0	0
3	76	104	31	1	0	0	0	0	0	1	0	1
3	76	140	10	1	0	0	0	0	0	1	0	1
3	84	10	53	2	1	0	1	0	1	0	1	-3
3	84	10	70	4	1	0	1	0	1	0	1	-3
3	84	10	79	6	1	0	1	0	1	0	1	-3
3	84	10	112	1	0	0	1	0	1	0	1	-3
3	84	10	119	1	0	NULL	NULL	NULL	NULL	NULL	NULL	NULL
3	84	10	120	1	1	NULL	NULL	NULL	NULL	NULL	NULL	NULL
3	84	10	122	2	1	0	1	0	1	0	1	-3
3	84	10	123	1	0	0	1	0	1	0	1	-3
3	91	104	21	1	0	0	NULL	0	NULL	1	NULL	NULL
3	91	140	14	1	1	0	0	0	0	1	0	1
3	101	104	38	1	0	0	0	0	0	1	0	1
3	105	10	70	1	0	0	NULL	0	NULL	0	NULL	NULL
3	105	10	90	16	1	0	0	0	0	0	0	0
3	105	10	103	3	1	0	0	0	0	0	0	0
3	105	104	33	1	0	0	0	0	0	1	0	1
3	105	140	4	1	0	NULL	1	NULL	1	NULL	1	NULL
3	105	140	5	18	1	NULL	1	NULL	1	NULL	1	NULL
3	105	140	6	5	1	0	1	0	1	1	1	-2
3	105	140	7	2	1	0	1	0	1	1	1	-2
3	105	140	8	1	1	0	1	0	1	1	1	-2
3	105	140	12	1	1	0	1	0	1	1	1	-2
3	105	140	14	5	1	0	1	0	1	1	1	-2
3	107	10	50	1	1	0	1	0	1	0	1	-3
3	107	10	53	3	1	0	1	0	1	0	1	-3
3	107	10	64	2	1	0	1	0	1	0	1	-3
3	107	10	72	2	1	0	1	0	1	0	1	-3
3	107	10	97	1	0	0	1	0	1	0	1	-3
3	107	10	121	1	1	0	1	0	1	0	1	-3
3	107	10	126	1	1	0	1	0	1	0	1	-3
3	107	10	136	1	0	NULL	1	NULL	1	NULL	1	NULL
3	250	580	173	3	1	0	0	0	0	0	0	0
3	250	580	174	1	1	0	0	0	0	0	0	0
3	250	580	178	3	1	0	0	0	0	0	0	0
3	250	4452	194	1	1	0	0	0	0	0	0	0
3	252	580	136	1	0	0	1	0	1	0	1	-3
3	252	580	165	2	1	0	0	0	0	0	0	0
3	377	580	167	3	1	0	0	0	0	0	0	0
3	377	580	177	1	1	0	0	0	0	0	0	0
3	560	10	88	1	1	0	0	0	0	0	0	0
3	560	10	89	1	1	0	0	0	0	0	0	0
3	560	10	112	1	1	0	0	0	0	0	0	0
3	560	10	113	1	0	0	0	0	0	0	0	0
3	637	104	19	2	1	0	0	0	0	1	0	1
3	637	140	14	1	1	0	0	0	0	1	0	1
3	637	140	15	1	0	0	0	0	0	1	0	1
3	1019	104	22	2	1	0	0	0	0	1	0	1
3	1601	10	101	1	1	0	0	0	0	0	0	0
3	1601	10	102	2	1	0	0	0	0	0	0	0
3	1604	580	180	1	0	0	0	0	0	0	0	0
3	2344	140	14	1	0	0	0	0	0	1	0	1
3	3662	580	180	1	1	0	1	0	1	0	1	-3
3	3662	580	181	2	1	0	1	0	1	0	1	-3
3	3899	104	34	1	0	0	0	0	0	1	0	1
3	4020	10	126	2	1	0	0	0	0	0	0	0
3	4020	10	129	1	1	0	0	0	0	0	0	0
3	4111	104	26	2	1	0	1	0	0	1	1	-1
3	4111	104	27	1	0	0	1	0	0	1	1	-1
3	4250	104	34	2	1	0	0	0	0	1	0	1
3	4542	104	16	1	1	0	1	0	1	0	1	-3
3	4542	104	17	7	1	0	1	0	1	0	1	-3
3	4542	104	18	3	1	0	1	0	1	1	1	-2
3	4542	104	20	1	1	0	1	0	1	1	1	-2
3	4542	104	21	2	1	0	1	0	1	1	1	-2
3	4542	104	24	1	1	0	1	0	1	1	1	-2
3	4542	104	25	1	1	0	1	0	1	1	1	-2
3	4542	104	27	2	1	0	1	0	1	1	1	-2
3	4542	104	28	1	1	0	1	0	1	1	1	-2
3	4542	104	32	2	1	0	1	0	1	1	1	-2
3	4542	104	38	1	1	0	1	0	1	1	1	-2
3	4542	104	40	1	1	0	1	0	1	1	1	-2
3	4795	104	38	1	1	0	0	0	0	1	0	1
3	4980	10	112	1	0	0	0	0	1	0	1	-2
3	5213	104	26	1	0	0	0	0	0	1	0	1
3	5582	10	97	1	1	0	0	0	0	0	0	0
3	5582	10	98	1	0	0	0	0	0	0	0	0
3	5650	104	38	1	0	0	0	0	0	1	0	1
3	11660	140	7	1	0	0	0	0	0	1	0	1
3	14404	104	40	1	0	0	0	0	0	1	0	1
3	15373	104	34	1	0	0	0	0	0	1	0	1
3	16221	104	26	3	1	0	0	0	0	1	0	1
3	16221	104	34	1	0	0	0	0	0	1	0	1
3	16221	104	38	2	1	0	0	0	0	1	0	1
4	80	66	3	1	1	0	0	0	0	0	0	0
4	80	66	4	1	1	0	0	0	0	0	0	0
4	145	66	15	1	1	1	0	1	0	1	0	3
4	160	66	2	1	1	NULL	NULL	NULL	NULL	NULL	NULL	NULL
4	168	66	6	1	1	0	1	0	1	0	1	-3
4	168	66	7	1	1	0	1	0	1	0	1	-3
4	168	66	9	1	0	0	1	0	1	0	1	-3
4	267	66	9	5	1	0	0	0	1	0	1	-2
4	267	66	10	2	1	0	0	0	1	0	1	-2
4	1654	66	9	1	1	0	0	0	1	0	1	-2
5	93	66	12	2	1	0	0	0	0	0	0	0
5	93	66	14	2	1	0	0	0	0	0	0	0
5	93	535	16	1	0	0	0	0	0	0	0	0
5	93	535	32	1	0	0	0	0	0	0	0	0
5	93	535	63	2	0	0	0	0	0	0	0	0
5	93	535	76	1	0	0	0	0	0	0	0	0
5	475	535	82	1	1	0	0	0	0	0	0	0
5	484	535	33	2	0	0	0	0	0	0	0	0
5	794	535	16	2	1	0	1	0	1	0	1	-3
5	794	535	41	1	0	0	1	0	1	0	1	-3
5	794	535	45	1	0	0	1	0	1	0	1	-3
5	794	535	61	1	0	0	1	0	1	0	1	-3
5	794	535	93	1	1	0	1	0	1	0	1	-3
5	1035	535	24	2	1	0	0	0	0	0	0	0
5	1344	535	39	1	0	0	1	0	1	0	1	-3
5	1654	66	10	1	1	0	0	0	1	0	1	-2
5	2450	535	23	1	0	0	1	0	1	0	1	-3
5	2512	535	49	3	1	0	1	0	1	0	1	-3
5	2512	535	65	2	1	0	1	0	1	0	1	-3
5	10722	535	80	4	1	0	0	0	0	0	0	0
11	80	66	3	1	0	0	0	0	0	0	0	0
11	168	66	3	1	0	0	1	0	1	0	1	-3
11	168	66	4	6	1	0	1	0	1	0	1	-3
11	168	66	5	2	1	0	1	0	1	0	1	-3
11	168	66	6	1	1	0	1	0	1	0	1	-3
11	168	66	7	2	1	0	1	0	1	0	1	-3
11	168	66	8	2	1	0	1	0	1	0	1	-3
11	267	66	5	2	1	0	0	0	0	0	0	0
11	1654	66	9	2	1	0	0	0	1	0	1	-2
11	5279	762	36	1	0	1	0	1	0	1	0	3
12	75	69	5	1	1	1	NULL	1	NULL	1	NULL	NULL
12	75	69	6	4	1	1	0	1	0	1	0	3
12	75	69	72	1	0	1	0	1	0	1	0	3
12	89	69	10	1	0	1	0	1	0	1	0	3
12	98	69	2	6	1	NULL	NULL	NULL	NULL	NULL	NULL	NULL
12	98	69	3	15	1	1	1	1	1	1	1	0
12	98	69	6	1	1	1	1	1	1	1	1	0
12	98	69	7	3	1	1	1	1	1	1	1	0
12	98	69	8	10	1	1	1	1	1	1	1	0
12	98	69	9	1	1	1	1	1	1	1	1	0
12	98	69	15	5	1	1	1	1	1	1	1	0
12	98	69	17	1	1	1	1	1	1	1	1	0
12	98	69	22	1	0	1	1	1	1	1	1	0
12	98	69	24	4	1	1	1	1	1	1	1	0
12	98	69	25	11	1	1	1	1	1	1	1	0
12	98	69	27	6	1	1	1	1	1	1	1	0
12	98	69	28	2	1	1	1	1	1	1	1	0
12	98	69	29	1	1	1	1	1	1	1	1	0
12	98	69	30	2	1	1	1	1	1	1	1	0
12	98	69	31	16	1	1	1	1	1	1	1	0
12	98	69	32	6	1	1	1	1	1	1	1	0
12	98	69	33	10	1	1	1	1	1	1	1	0
12	98	69	34	3	1	1	1	1	1	1	1	0
12	98	69	38	4	1	1	1	1	1	1	1	0
12	98	69	39	1	1	1	1	1	1	1	1	0
12	98	69	41	11	1	1	1	1	1	1	1	0
12	98	69	42	4	1	1	1	1	1	1	1	0
12	98	69	45	4	1	1	1	1	1	1	1	0
12	98	69	47	4	1	1	1	1	1	1	1	0
12	98	69	50	24	1	1	1	1	1	1	1	0
12	98	69	51	4	1	1	1	1	1	1	1	0
12	98	69	52	2	1	1	1	1	1	1	1	0
12	98	69	53	4	1	1	1	1	1	1	1	0
12	98	69	56	1	1	1	1	1	1	1	1	0
12	98	69	57	3	1	1	1	1	1	1	1	0
12	98	69	58	6	1	1	1	1	1	1	1	0
12	98	69	60	2	1	1	1	1	1	1	1	0
12	98	69	61	8	1	1	1	1	1	1	1	0
12	98	69	62	10	1	1	1	1	1	1	1	0
12	98	69	63	1	1	1	1	1	1	1	1	0
12	98	69	65	1	1	1	1	1	1	1	1	0
12	98	69	67	1	1	1	1	1	1	1	1	0
12	98	69	68	1	1	1	1	1	1	1	1	0
12	98	69	69	12	1	1	1	1	1	1	1	0
12	98	69	70	12	1	1	1	1	1	1	1	0
12	98	69	72	29	1	1	1	1	1	1	1	0
12	98	69	73	1	1	1	1	1	1	1	1	0
12	98	69	74	5	1	1	1	1	1	1	1	0
12	98	69	79	7	1	1	1	1	1	1	1	0
12	98	69	82	1	1	1	1	1	1	1	1	0
12	98	69	85	1	1	1	1	1	1	1	1	0
12	98	69	86	7	1	1	1	1	1	1	1	0
12	98	69	92	15	1	1	1	1	1	1	1	0
12	98	69	98	2	1	1	1	1	1	1	1	0
12	98	69	108	8	1	1	1	1	1	1	1	0
12	98	69	110	3	1	1	1	1	1	1	1	0
12	98	69	113	1	1	1	1	1	1	1	1	0
12	98	69	114	1	1	1	1	1	1	1	1	0
12	98	69	116	9	1	1	1	1	1	1	1	0
12	98	69	117	2	1	1	1	1	1	1	1	0
12	98	69	118	1	0	1	1	1	1	1	1	0
12	98	69	119	1	0	NULL	NULL	NULL	NULL	NULL	NULL	NULL
12	98	69	120	5	1	NULL	NULL	NULL	NULL	NULL	NULL	NULL
12	98	69	122	1	1	1	1	1	1	1	1	0
12	98	69	124	2	1	1	1	1	1	1	1	0
12	98	69	130	2	1	1	1	1	1	1	1	0
12	98	69	132	1	0	1	1	1	1	1	1	0
12	98	69	135	1	0	1	1	1	1	1	1	0
12	98	69	138	4	1	1	1	1	1	1	1	0
12	98	69	142	2	1	1	1	1	1	1	1	0
12	98	69	144	1	0	1	1	1	1	1	1	0
12	98	69	147	1	1	1	1	1	1	1	1	0
12	98	69	151	4	1	1	1	1	1	1	1	0
12	98	69	153	14	1	1	1	1	1	1	1	0
12	98	69	154	25	1	1	1	1	1	1	1	0
12	98	69	155	6	1	1	1	1	1	1	1	0
12	98	69	159	1	0	1	1	1	1	1	1	0
12	98	69	160	2	1	1	1	1	1	1	1	0
12	98	69	163	1	1	1	1	1	1	1	1	0
12	98	69	164	3	1	1	1	1	1	1	1	0
12	98	69	165	1	0	1	1	1	1	1	1	0
12	98	69	166	8	1	1	1	1	1	1	1	0
12	117	69	9	5	1	1	NULL	1	NULL	1	NULL	NULL
12	117	69	10	3	1	1	0	1	0	1	0	3
12	117	69	11	4	1	1	0	1	0	1	0	3
12	117	69	17	1	0	1	0	1	0	1	0	3
12	117	69	26	1	1	1	0	1	0	1	0	3
12	117	69	27	1	1	1	0	1	0	1	0	3
12	117	69	30	2	1	1	0	1	0	1	0	3
12	117	69	31	1	1	1	0	1	0	1	0	3
12	117	69	34	3	1	1	0	1	0	1	0	3
12	117	69	39	2	1	1	0	1	0	1	0	3
12	117	69	40	3	1	1	0	1	0	1	0	3
12	117	69	43	1	0	1	0	1	0	1	0	3
12	117	69	45	2	1	1	0	1	0	1	0	3
12	117	69	54	1	0	1	0	1	0	1	0	3
12	117	69	58	1	1	1	0	1	0	1	0	3
12	117	69	64	2	1	1	0	1	0	1	0	3
12	117	69	67	4	1	1	0	1	0	1	0	3
12	117	69	68	10	1	1	0	1	0	1	0	3
12	117	69	69	1	1	1	0	1	0	1	0	3
12	117	69	70	3	1	1	0	1	0	1	0	3
12	117	69	83	1	1	1	0	1	0	1	0	3
12	117	69	84	1	0	1	0	1	0	1	0	3
12	117	69	88	1	1	1	0	1	0	1	0	3
12	117	69	92	2	1	1	0	1	0	1	0	3
12	117	69	116	1	1	1	0	1	0	1	0	3
12	117	69	121	3	1	1	0	1	0	1	0	3
12	117	69	122	3	1	1	0	1	0	1	0	3
12	117	69	142	3	1	1	0	1	0	1	0	3
12	117	69	153	3	1	1	0	1	0	1	0	3
12	117	69	154	9	1	1	0	1	0	1	0	3
12	117	69	157	1	1	1	0	1	0	1	0	3
12	117	69	158	3	1	1	0	1	0	1	0	3
12	131	69	24	4	1	1	0	1	0	1	0	3
12	131	69	26	1	0	1	0	1	0	1	0	3
12	131	69	62	2	1	1	0	1	0	1	0	3
12	148	69	3	4	1	1	NULL	1	NULL	1	NULL	NULL
12	148	69	4	2	1	1	0	1	0	1	0	3
12	148	69	5	1	0	1	0	1	0	1	0	3
12	148	69	8	2	1	1	0	1	0	1	0	3
12	193	69	108	2	1	1	0	1	0	1	0	3
12	193	69	114	1	0	1	0	1	0	1	0	3
12	193	69	154	1	0	1	0	1	0	1	0	3
12	193	69	157	1	0	1	0	1	0	1	0	3
12	193	69	164	3	1	1	0	1	0	1	0	3
12	193	69	171	1	0	1	0	1	0	1	0	3
12	245	69	12	1	1	1	0	1	0	1	0	3
12	245	69	13	2	1	1	0	1	0	1	0	3
12	245	69	19	1	1	1	0	1	0	1	0	3
12	245	69	22	1	0	1	0	1	0	1	0	3
12	245	69	24	2	1	1	0	1	0	1	0	3
12	245	69	31	10	1	1	0	1	0	1	0	3
12	245	69	32	2	1	1	0	1	0	1	0	3
12	245	69	33	6	1	1	0	1	0	1	0	3
12	245	69	38	1	1	1	0	1	0	1	0	3
12	245	69	60	3	1	1	0	1	0	1	0	3
12	245	69	66	3	1	1	0	1	0	1	0	3
12	245	69	69	3	1	1	0	1	0	1	0	3
12	245	69	77	2	1	1	0	1	0	1	0	3
12	245	69	90	1	1	1	0	1	0	1	0	3
12	245	69	110	1	0	1	0	1	0	1	0	3
12	267	69	116	2	1	1	0	1	0	1	0	3
12	267	69	121	4	1	1	0	1	0	1	0	3
12	267	69	122	1	1	1	0	1	0	1	0	3
12	267	69	135	5	1	1	0	1	0	1	0	3
12	267	69	136	4	1	1	0	1	0	1	0	3
12	267	69	171	3	1	1	0	1	0	1	1	2
12	267	69	174	1	0	1	0	1	0	1	1	2
12	277	69	2	1	1	NULL	NULL	NULL	NULL	NULL	NULL	NULL
12	497	69	154	4	1	1	0	1	0	1	0	3
12	1928	69	9	1	1	1	NULL	1	NULL	1	NULL	NULL
12	1928	69	10	4	1	1	0	1	0	1	0	3
12	1928	69	11	4	1	1	0	1	0	1	0	3
12	1928	69	31	3	1	1	0	1	0	1	0	3
12	1928	69	32	1	0	1	0	1	0	1	0	3
12	1928	69	39	2	1	1	0	1	0	1	0	3
12	1928	69	42	1	0	1	0	1	0	1	0	3
12	1928	69	75	2	1	1	0	1	0	1	0	3
12	1928	69	80	5	1	1	0	1	0	1	0	3
12	1928	69	122	1	1	1	0	1	0	1	0	3
12	1928	69	153	3	1	1	0	1	0	1	0	3
12	1928	69	154	3	1	1	0	1	0	1	0	3
12	1928	69	155	2	1	1	0	1	0	1	0	3
12	1928	69	158	2	1	1	0	1	0	1	0	3
12	29818	69	157	2	0	1	0	1	0	1	0	3
12	31712	69	171	1	0	1	0	1	0	1	0	3
12	32437	69	32	1	1	1	NULL	1	NULL	1	NULL	NULL
12	32437	69	33	1	0	1	0	1	0	1	0	3
12	32437	69	44	1	1	1	0	1	0	1	0	3
12	32437	69	48	3	1	1	0	1	0	1	0	3
12	32437	69	53	3	1	1	0	1	0	1	0	3
12	32437	69	60	4	1	1	0	1	0	1	0	3
12	32437	69	61	2	1	1	0	1	0	1	0	3
12	32437	69	62	3	1	1	0	1	0	1	0	3
12	32437	69	63	1	0	1	0	1	0	1	0	3
12	32437	69	67	2	1	1	0	1	0	1	0	3
12	32437	69	68	4	1	1	0	1	0	1	0	3
12	32437	69	69	2	1	1	0	1	0	1	0	3
12	32437	69	76	3	1	1	0	1	0	1	0	3
12	32437	69	79	3	1	1	0	1	0	1	0	3
12	32437	69	84	1	1	1	0	1	0	1	0	3
12	32437	69	89	9	1	1	0	1	0	1	0	3
12	32437	69	90	3	1	1	0	1	0	1	0	3
12	32437	69	91	1	1	1	0	1	0	1	0	3
12	32437	69	92	2	1	1	0	1	0	1	0	3
12	32437	69	102	1	0	1	0	1	0	1	0	3
12	32437	69	116	2	1	1	0	1	0	1	0	3
12	32437	69	119	2	1	NULL	NULL	NULL	NULL	NULL	NULL	NULL
12	32437	69	141	2	1	1	0	1	0	1	0	3
12	32437	69	152	1	1	1	0	1	0	1	0	3
12	32437	69	153	3	1	1	0	1	0	1	0	3
12	32437	69	154	4	1	1	0	1	0	1	0	3
12	32437	69	155	3	1	1	0	1	0	1	0	3
12	32437	69	157	5	1	1	0	1	0	1	0	3
12	32437	69	158	3	1	1	0	1	0	1	0	3
12	32437	69	159	1	0	1	0	1	0	1	0	3
12	33044	69	103	1	1	1	0	1	0	1	0	3
12	33044	69	113	3	1	1	0	1	0	1	0	3
12	33044	69	115	3	1	1	0	1	0	1	0	3
12	33044	69	116	2	1	1	0	1	0	1	0	3
12	33044	69	119	1	1	NULL	NULL	NULL	NULL	NULL	NULL	NULL
12	33044	69	120	4	1	NULL	NULL	NULL	NULL	NULL	NULL	NULL
12	33044	69	122	1	1	1	0	1	0	1	0	3
12	33044	69	130	2	1	1	0	1	0	1	0	3
12	33044	69	142	1	1	1	0	1	0	1	0	3
12	35391	69	115	5	1	1	NULL	1	NULL	1	NULL	NULL
12	35391	69	154	1	1	1	0	1	0	1	0	3
12	35391	69	155	2	1	1	0	1	0	1	0	3
12	37382	69	69	2	1	1	NULL	1	NULL	1	NULL	NULL
12	37382	69	81	2	1	1	0	1	0	1	0	3
12	37382	69	83	2	0	1	0	1	0	1	0	3
12	37382	69	85	2	1	1	0	1	0	1	0	3
12	37382	69	86	2	1	1	0	1	0	1	0	3
12	37382	69	90	4	1	1	0	1	0	1	0	3
12	37382	69	92	8	1	1	0	1	0	1	0	3
12	37382	69	114	3	1	1	0	1	0	1	0	3
12	37382	69	119	1	1	NULL	NULL	NULL	NULL	NULL	NULL	NULL
12	37669	69	109	1	0	1	NULL	1	NULL	1	NULL	NULL
12	37669	69	112	2	1	1	0	1	0	1	0	3
12	37669	69	145	1	0	1	0	1	0	1	0	3
12	37669	69	165	2	1	1	0	1	0	1	0	3
12	38847	69	141	1	1	1	0	1	0	1	0	3
12	38862	69	121	1	1	1	0	1	0	1	0	3
12	38862	69	172	1	1	1	0	1	0	1	0	3
12	38862	69	173	2	1	1	0	1	0	1	0	3
12	41682	69	169	1	0	1	0	1	0	1	0	3
12	42501	69	56	4	1	1	0	1	0	1	0	3
12	42501	69	57	2	1	1	0	1	0	1	0	3
12	42501	69	59	1	0	1	0	1	0	1	0	3
12	42501	69	74	2	1	1	0	1	0	1	0	3
12	42501	69	80	1	1	1	0	1	0	1	0	3
12	42501	69	82	1	1	1	0	1	0	1	0	3
12	42501	69	83	1	1	1	0	1	0	1	0	3
12	42501	69	84	5	1	1	0	1	0	1	0	3
12	42501	69	86	5	1	1	0	1	0	1	0	3
12	42501	69	92	2	1	1	0	1	0	1	0	3
12	42501	69	94	2	1	1	0	1	0	1	0	3
12	42501	69	98	2	1	1	0	1	0	1	0	3
12	42501	69	102	1	1	1	0	1	0	1	0	3
12	42501	69	108	3	1	1	0	1	0	1	1	2
12	42501	69	117	2	1	1	0	1	0	1	1	2
12	42501	69	121	1	1	1	0	1	0	1	1	2
12	42501	69	122	2	1	1	0	1	0	1	1	2
12	42501	69	124	1	0	1	0	1	0	1	1	2
12	42501	69	127	2	1	1	0	1	0	1	1	2
12	42501	69	129	1	0	1	0	1	0	1	1	2
12	42501	69	140	1	0	1	0	1	0	1	1	2
12	42501	69	142	4	1	1	0	1	0	1	1	2
12	42501	69	143	4	1	1	0	1	0	1	1	2
12	42501	69	144	8	1	1	0	1	0	1	1	2
12	42501	69	145	2	1	1	0	1	0	1	1	2
12	42501	69	151	3	1	1	0	1	0	1	1	2
12	42501	69	154	6	1	1	0	1	0	1	1	2
12	42501	69	155	2	1	1	0	1	0	1	1	2
12	42501	69	156	2	1	1	0	1	0	1	1	2
12	42501	69	167	1	1	1	0	1	0	1	1	2
12	42501	69	168	1	0	1	0	1	0	1	1	2
12	42757	69	84	1	0	1	0	1	0	1	0	3
12	42757	69	154	2	1	1	0	1	0	1	0	3
12	44132	69	57	3	1	1	NULL	1	NULL	1	NULL	NULL
12	44132	69	59	1	0	1	0	1	0	1	0	3
12	44132	69	61	1	1	1	0	1	0	1	0	3
12	44132	69	62	1	1	1	0	1	0	1	0	3
12	44132	69	66	1	1	1	0	1	0	1	0	3
12	44132	69	68	2	1	1	0	1	0	1	0	3
12	44132	69	70	2	1	1	0	1	0	1	0	3
12	44132	69	74	1	0	1	0	1	0	1	0	3
12	44132	69	75	1	0	1	0	1	0	1	0	3
12	44132	69	81	1	0	1	0	1	0	1	0	3
12	44132	69	84	1	1	1	0	1	0	1	0	3
12	44132	69	85	1	1	1	0	1	0	1	0	3
12	44132	69	86	1	0	1	0	1	0	1	0	3
12	44132	69	89	2	1	1	0	1	0	1	0	3
12	44132	69	90	13	1	1	0	1	0	1	0	3
12	44132	69	91	3	1	1	0	1	0	1	0	3
12	44132	69	92	10	1	1	0	1	0	1	0	3
12	44132	69	93	1	1	1	0	1	0	1	0	3
12	44132	69	97	1	0	1	0	1	0	1	0	3
12	44132	69	99	2	1	1	0	1	0	1	0	3
12	44132	69	102	1	1	1	0	1	0	1	0	3
12	44132	69	109	1	1	1	0	1	0	1	0	3
12	44132	69	112	1	1	1	0	1	0	1	0	3
12	44132	69	114	5	1	1	0	1	0	1	0	3
12	44132	69	115	5	1	1	0	1	0	1	0	3
12	44132	69	116	6	1	1	0	1	0	1	0	3
12	44132	69	119	5	1	NULL	NULL	NULL	NULL	NULL	NULL	NULL
12	44132	69	120	5	1	NULL	NULL	NULL	NULL	NULL	NULL	NULL
12	44132	69	121	4	1	1	0	1	0	1	0	3
12	44132	69	123	12	1	1	0	1	0	1	0	3
12	44132	69	124	2	1	1	0	1	0	1	0	3
12	44132	69	125	2	1	1	0	1	0	1	0	3
12	44132	69	126	2	1	1	0	1	0	1	0	3
12	44132	69	127	2	1	1	0	1	0	1	0	3
12	44132	69	128	4	1	1	0	1	0	1	0	3
12	44132	69	129	1	1	1	0	1	0	1	0	3
12	44132	69	132	2	1	1	0	1	0	1	0	3
12	44132	69	133	1	1	1	0	1	0	1	0	3
12	44132	69	134	5	1	1	0	1	0	1	0	3
12	44132	69	135	7	1	1	0	1	0	1	0	3
12	44132	69	136	4	1	1	0	1	0	1	0	3
12	44132	69	137	4	1	1	0	1	0	1	0	3
12	44132	69	138	4	1	1	0	1	0	1	0	3
12	44132	69	139	11	1	1	0	1	0	1	0	3
12	44132	69	140	4	1	1	0	1	0	1	0	3
12	44132	69	141	17	1	1	0	1	0	1	0	3
12	44132	69	142	13	1	1	0	1	0	1	0	3
12	44132	69	143	2	1	1	0	1	0	1	0	3
12	44132	69	144	1	1	1	0	1	0	1	0	3
12	44132	69	145	4	1	1	0	1	0	1	0	3
12	44132	69	146	5	1	1	0	1	0	1	0	3
12	44132	69	152	1	1	1	0	1	0	1	0	3
12	44132	69	153	11	1	1	0	1	0	1	0	3
12	44132	69	154	6	1	1	0	1	0	1	0	3
12	44132	69	155	4	1	1	0	1	0	1	0	3
12	44132	69	156	1	1	1	0	1	0	1	0	3
12	44132	69	157	4	1	1	0	1	0	1	0	3
12	44132	69	158	2	1	1	0	1	0	1	0	3
12	44132	69	161	3	1	1	0	1	0	1	0	3
12	44132	69	163	1	1	1	0	1	0	1	0	3
12	44132	69	164	8	1	1	0	1	0	1	0	3
12	44132	69	165	4	1	1	0	1	0	1	0	3
12	44132	69	166	1	1	1	0	1	0	1	0	3
12	44132	69	167	2	1	1	0	1	0	1	0	3
12	44132	69	168	4	1	1	0	1	0	1	0	3
12	44132	69	171	10	1	1	0	1	0	1	1	2
12	44132	69	172	1	1	1	0	1	0	1	1	2
12	44132	69	173	2	1	1	0	1	0	1	1	2
12	45155	69	63	1	1	1	0	1	0	1	0	3
12	45155	69	69	1	1	1	0	1	0	1	0	3
12	46249	69	119	1	1	NULL	NULL	NULL	NULL	NULL	NULL	NULL
12	46249	69	124	5	1	1	0	1	0	1	0	3
12	46249	69	127	1	1	1	0	1	0	1	0	3
12	46249	69	161	1	1	1	NULL	1	NULL	1	NULL	NULL
12	46249	69	167	2	1	1	0	1	0	1	0	3
12	46249	69	171	4	1	1	0	1	0	1	0	3
12	46249	69	173	1	1	1	0	1	0	1	0	3
13	16	97	4	2	1	1	0	1	0	1	0	3
13	16	97	6	1	0	1	0	1	0	1	0	3
13	16	97	8	1	0	1	1	1	1	1	1	0
13	16	97	11	1	0	1	1	1	1	1	1	0
13	6552	97	21	1	0	1	0	1	0	1	0	3
13	7076	97	15	1	1	1	0	1	0	1	0	3
13	7138	97	34	1	1	1	0	1	0	1	0	3
14	32	509	143	1	0	0	0	0	0	0	0	0
14	32	509	144	6	1	0	0	0	0	0	0	0
14	32	509	145	1	1	0	0	0	0	0	0	0
14	32	509	146	3	1	0	0	0	0	0	0	0
14	32	509	149	1	1	0	0	0	0	0	0	0
14	32	509	150	3	1	0	0	0	0	0	0	0
14	32	509	151	7	1	0	0	0	0	0	0	0
14	32	1419	77	4	1	0	0	0	0	0	0	0
14	32	1419	115	2	1	0	0	0	0	0	0	0
14	121	634	51	1	1	0	0	0	0	0	0	0
14	121	634	52	1	1	0	0	0	0	0	0	0
14	457	634	41	1	0	0	1	0	1	0	1	-3
14	457	634	51	1	0	0	1	0	1	0	1	-3
14	551	509	149	1	0	0	0	0	0	0	0	0
14	551	1419	115	1	0	0	0	0	0	0	0	0
14	673	509	151	1	0	0	0	0	0	0	0	0
14	999	509	150	18	1	0	1	0	1	0	1	-3
14	1324	509	150	2	1	0	0	0	0	0	0	0
14	1519	509	149	2	1	0	0	0	0	0	0	0
14	1519	1419	74	2	1	0	0	0	0	0	0	0
14	1519	1419	75	1	1	0	0	0	0	0	0	0
14	1519	1419	90	1	1	0	0	0	0	0	0	0
14	1519	1419	91	1	1	0	0	0	0	0	0	0
14	1519	1419	97	1	0	0	0	0	0	0	0	0
14	1519	1419	112	1	1	0	0	0	0	0	0	0
14	1519	1419	114	2	1	0	0	0	0	0	0	0
14	1947	634	56	1	1	0	0	0	0	0	0	0
14	10621	509	149	7	1	0	1	0	1	0	1	-3
14	19491	509	146	1	1	0	1	0	1	0	1	-3
14	19491	1419	74	2	1	0	0	0	0	0	1	-1
14	19491	1419	77	1	0	0	1	0	1	0	1	-3
14	19491	1419	119	1	1	NULL	NULL	NULL	NULL	NULL	NULL	NULL
14	20935	1419	62	1	0	0	0	0	0	0	0	0
14	22247	1419	59	3	1	NULL	1	NULL	1	NULL	1	NULL
14	22247	1419	60	1	1	0	1	0	1	0	1	-3
14	22247	1419	66	1	1	0	1	0	1	0	1	-3
14	22247	1419	77	5	1	0	1	0	1	0	1	-3
15	3	140	12	4	1	0	0	0	0	0	1	-1
15	44	104	41	2	1	0	0	0	0	0	0	0
15	3899	104	47	1	1	0	0	0	0	0	0	0
15	7023	1562	149	2	1	1	1	1	1	1	1	0
15	7023	1562	172	1	1	1	1	1	1	1	1	0
15	7023	1562	220	1	0	0	1	0	1	0	1	-3
15	7024	1562	149	1	0	1	1	1	1	1	1	0
15	7024	1562	154	1	0	1	1	1	1	1	1	0
15	7028	1562	176	1	1	1	0	1	0	1	0	3
15	7039	1562	154	1	0	1	1	1	1	1	1	0
15	7039	1562	220	1	1	0	1	0	1	0	1	-3
15	7039	1562	257	1	0	0	1	0	1	0	1	-3
15	10038	104	42	1	0	0	1	0	0	0	1	-2
15	63597	1562	172	1	0	1	1	1	1	1	1	0
15	63597	1562	211	1	1	1	1	1	1	1	1	0
15	63597	1562	222	3	1	0	1	0	1	0	1	-3
16	13	97	4	3	1	0	1	0	1	0	1	-3
16	13	97	11	1	1	1	1	1	1	1	1	0
16	13	97	20	1	0	1	1	1	1	1	1	0
16	13	97	34	1	0	1	1	1	1	1	1	0
16	49	97	15	1	1	1	NULL	1	NULL	1	NULL	NULL
16	49	97	16	1	1	1	0	1	0	1	0	3
16	49	97	21	2	1	1	0	1	0	1	0	3
16	49	97	28	1	1	1	0	1	0	1	0	3
16	7076	97	9	2	1	1	0	1	0	1	0	3
16	7138	97	19	1	1	1	0	1	0	1	0	3
16	7138	97	34	1	0	1	0	1	0	1	0	3
16	7138	97	35	1	1	1	0	1	0	1	0	3
16	13783	97	11	3	1	1	0	1	0	1	0	3
17	181	22	11	3	0	1	0	1	0	1	0	3
17	252	22	5	1	0	0	0	0	0	1	0	1
17	255	22	5	1	0	0	0	0	0	1	0	1
17	255	22	12	1	1	1	0	1	1	1	1	1
17	272	22	5	2	0	0	NULL	0	NULL	1	NULL	NULL
17	298	22	5	1	0	0	NULL	0	NULL	1	NULL	NULL
17	715	22	11	2	1	1	0	1	0	1	0	3
17	715	22	12	1	1	1	0	1	0	1	0	3
17	731	22	10	1	0	1	NULL	1	NULL	1	NULL	NULL
17	930	22	12	2	1	1	0	1	0	1	0	3
17	969	22	7	2	1	0	0	0	0	1	0	1
17	1138	22	5	1	0	0	0	0	0	1	0	1
17	1200	22	3	1	0	0	1	0	1	0	1	-3
17	1215	22	16	1	1	1	0	1	0	1	0	3
17	1475	22	5	1	0	0	0	0	0	1	0	1
17	2021	22	2	1	1	NULL	NULL	NULL	NULL	NULL	NULL	NULL
17	2021	22	3	1	1	0	1	0	1	0	1	-3
17	2021	22	4	1	1	0	1	0	1	1	1	-2
17	2021	22	7	1	0	0	1	0	1	1	1	-2
17	2021	22	11	1	1	1	1	1	1	1	1	0
17	2021	22	12	1	1	1	1	1	1	1	1	0
17	2323	22	13	3	1	1	0	1	0	1	0	3
17	2323	22	14	1	1	1	0	1	0	1	0	3
17	4906	22	11	1	0	1	0	1	0	1	0	3
17	5601	22	15	1	0	1	0	1	0	1	0	3
17	5602	22	15	1	0	1	0	1	0	1	0	3
17	14173	22	12	1	0	1	0	1	0	1	0	3
18	39	274	7	3	1	1	NULL	1	NULL	1	NULL	NULL
18	39	274	8	1	1	1	0	1	0	1	0	3
18	39	274	9	3	1	1	0	1	0	1	1	2
18	39	274	11	4	1	1	0	1	0	1	0	3
18	39	274	13	1	1	1	0	1	0	1	0	3
18	39	274	14	1	1	1	0	1	0	1	0	3
18	39	274	15	7	1	1	0	1	0	1	0	3
18	39	274	17	3	1	1	0	1	0	1	0	3
18	39	274	18	2	1	1	0	1	0	1	0	3
18	150	274	8	3	1	1	NULL	1	NULL	1	NULL	NULL
18	150	274	9	2	1	1	0	1	0	1	1	2
18	150	274	10	1	1	1	0	1	0	1	1	2
18	150	274	12	1	0	1	0	1	0	1	1	2
18	150	274	14	2	1	1	0	1	0	1	1	2
18	150	274	17	1	0	1	0	1	0	1	1	2
18	150	274	24	3	1	1	0	1	0	1	1	2
18	150	274	26	3	1	1	0	1	0	1	1	2
18	150	274	28	4	1	1	0	1	0	1	1	2
18	250	274	12	2	1	1	0	1	0	1	0	3
18	250	274	28	1	0	1	0	1	0	1	0	3
18	273	274	10	10	1	1	NULL	1	NULL	1	NULL	NULL
18	7643	274	12	3	1	1	NULL	1	NULL	1	NULL	NULL
18	7643	274	28	2	1	1	0	1	0	1	0	3
20	44	104	26	5	1	0	0	0	0	0	0	0
20	69	104	32	2	1	0	NULL	0	NULL	0	NULL	NULL
20	69	104	34	1	0	0	0	0	0	0	0	0
20	69	140	15	1	0	0	0	0	0	0	0	0
20	76	104	33	4	1	0	0	0	0	0	1	-1
20	76	140	10	1	0	0	0	0	0	0	0	0
20	91	104	35	1	1	0	0	0	0	0	0	0
20	2008	104	34	4	1	0	0	0	0	0	0	0
20	2043	104	27	1	0	0	0	0	0	0	0	0
20	4111	104	26	2	1	0	1	0	0	0	1	-2
20	4542	104	30	1	1	0	1	0	1	0	1	-3
20	4542	104	33	2	1	0	1	0	1	0	1	-3
20	4795	104	35	1	1	0	0	0	0	0	0	0
20	16221	104	34	10	1	0	0	0	0	0	0	0
21	26	19	48	2	1	NULL	0	NULL	0	NULL	0	NULL
21	145	66	5	1	0	0	0	0	0	0	0	0
21	168	66	4	1	0	0	1	0	1	0	1	-3
21	168	66	5	3	1	0	1	0	1	0	1	-3
21	168	66	6	2	1	0	1	0	1	0	1	-3
21	267	66	5	6	1	0	0	0	0	0	0	0
21	1654	66	13	1	1	0	0	0	1	0	1	-2
21	2577	19	70	1	0	0	1	0	1	0	1	-3
24	193	350	67	4	1	0	0	0	1	1	1	-1
24	267	350	44	3	1	NULL	0	NULL	0	NULL	0	NULL
24	267	350	46	1	0	0	1	0	1	0	1	-3
24	267	350	50	2	1	0	1	0	1	1	1	-2
24	267	350	51	2	1	0	1	0	1	1	1	-2
24	267	350	56	1	0	0	1	0	1	1	1	-2
24	267	350	65	2	1	0	1	0	1	1	1	-2
24	267	350	67	1	1	0	1	0	1	1	1	-2
24	303	278	85	3	1	0	1	0	1	0	1	-3
24	497	350	81	1	1	0	1	0	1	1	1	-2
24	886	278	83	1	0	0	0	0	0	0	0	0
24	886	350	57	1	1	0	0	0	0	1	0	1
24	886	350	65	5	1	0	0	0	0	1	0	1
24	886	350	67	1	1	0	0	0	0	1	0	1
24	886	350	68	4	1	0	0	0	0	1	0	1
24	886	350	69	11	1	0	0	0	0	1	0	1
24	886	350	74	1	0	0	0	0	0	1	0	1
24	886	350	78	3	1	0	0	0	0	1	0	1
24	886	350	80	1	1	0	0	0	0	1	0	1
24	886	400	36	2	1	1	0	1	0	1	0	3
24	886	400	43	2	1	1	0	1	0	1	0	3
24	1593	278	82	1	1	NULL	NULL	NULL	NULL	NULL	NULL	NULL
24	1593	278	87	4	1	0	0	0	0	0	0	0
24	1593	350	69	1	0	0	0	0	1	1	1	-1
24	1593	350	80	1	0	0	0	0	1	1	1	-1
24	1593	350	82	1	1	0	0	0	1	1	1	-1
24	1593	400	15	1	0	1	1	1	1	1	1	0
24	1593	400	31	1	0	1	1	1	1	1	1	0
24	1593	400	34	3	1	1	1	1	1	1	1	0
24	3668	278	89	3	1	0	1	0	1	0	1	-3
24	10499	278	86	1	1	0	1	0	1	0	1	-3
24	12337	400	29	1	0	1	0	1	0	1	0	3
24	16539	350	68	1	1	0	0	0	0	1	0	1
24	16539	350	69	2	1	0	0	0	0	1	0	1
24	29469	350	80	1	0	0	0	0	0	1	0	1
24	41682	350	69	1	0	0	0	0	0	1	0	1
26	21	19	48	2	1	0	NULL	0	NULL	0	NULL	NULL
26	88	5	320	1	0	NULL	NULL	NULL	NULL	NULL	NULL	NULL
26	88	427	200	1	1	0	0	0	0	0	0	0
26	88	427	201	1	0	0	0	0	0	0	0	0
26	265	19	49	2	1	0	0	0	0	0	0	0
26	265	19	53	1	1	0	0	0	0	0	0	0
26	265	19	54	1	1	0	0	0	0	0	0	0
26	448	19	44	1	0	0	0	0	1	0	1	-2
26	448	19	59	1	0	0	0	0	1	0	1	-2
26	448	19	60	1	1	0	0	0	1	0	1	-2
26	448	19	86	1	0	0	0	0	1	0	1	-2
26	448	19	101	1	0	0	0	0	0	0	0	0
26	448	19	102	1	1	0	0	0	0	0	0	0
26	448	19	139	1	0	0	0	0	0	0	0	0
26	448	427	186	1	1	0	0	0	0	0	0	0
26	448	427	206	1	0	0	0	0	0	0	0	0
26	448	427	210	1	0	0	0	0	0	0	0	0
26	533	19	33	3	1	0	0	0	0	0	0	0
26	533	19	34	5	1	0	0	0	0	0	0	0
26	533	19	54	3	1	0	0	0	0	0	0	0
26	533	19	55	3	1	0	0	0	0	0	0	0
26	533	19	74	1	0	0	0	0	0	0	0	0
26	841	19	88	1	0	0	0	0	0	0	0	0
26	936	19	135	1	0	0	0	0	0	0	0	0
26	1259	19	17	1	0	0	1	0	1	0	1	-3
26	1259	19	106	1	0	0	1	0	1	0	1	-3
26	1523	19	27	3	1	0	0	0	0	0	0	0
26	1523	19	28	3	1	0	0	0	0	0	0	0
26	1523	19	30	4	1	0	0	0	0	0	0	0
26	1523	19	33	1	1	0	0	0	0	0	0	0
26	1523	19	35	1	1	0	0	0	0	0	0	0
26	1523	19	36	3	1	0	0	0	0	0	0	0
26	1523	19	38	1	1	0	0	0	0	0	0	0
26	1523	19	39	1	1	0	0	0	0	0	0	0
26	1523	19	41	1	1	0	0	0	0	0	0	0
26	1523	19	42	3	1	0	0	0	0	0	0	0
26	1523	19	44	6	1	0	0	0	0	0	0	0
26	1523	19	54	1	1	0	0	0	0	0	0	0
26	1523	19	63	1	1	0	0	0	0	0	0	0
26	1523	19	81	1	1	0	0	0	0	0	0	0
26	1523	19	100	1	0	0	0	0	0	0	0	0
26	1523	19	101	3	1	0	0	0	0	0	0	0
26	1523	19	129	1	1	0	0	0	0	0	0	0
26	1523	19	133	1	1	0	0	0	0	0	0	0
26	1523	19	134	1	0	0	0	0	0	0	0	0
26	1591	19	13	1	0	0	0	0	0	0	0	0
26	1591	19	14	1	0	0	0	0	0	0	0	0
26	1995	19	155	2	1	0	0	0	0	0	0	0
26	1995	19	156	1	0	0	0	0	0	0	0	0
26	1995	19	157	1	1	0	0	0	0	0	0	0
26	1995	19	158	1	0	0	0	0	0	0	0	0
26	2010	427	179	1	0	0	1	0	1	0	1	-3
26	2577	19	24	1	0	0	1	0	1	0	1	-3
26	2577	19	36	1	0	0	1	0	1	0	1	-3
26	2577	19	120	1	0	NULL	NULL	NULL	NULL	NULL	NULL	NULL
26	2577	19	133	2	1	0	1	0	1	0	1	-3
26	2664	19	110	1	0	0	0	0	0	0	0	0
26	2664	19	130	2	1	0	0	0	0	0	0	0
26	2664	19	142	1	0	0	0	0	0	0	0	0
26	2664	19	158	1	1	0	0	0	0	0	0	0
26	2664	19	159	1	0	0	0	0	0	0	0	0
26	2664	19	162	2	0	0	0	0	0	0	0	0
26	2813	19	58	1	0	0	0	0	0	0	0	0
26	2813	19	59	2	1	0	0	0	0	0	0	0
26	3094	427	198	1	1	0	0	0	0	0	0	0
26	3906	19	14	1	0	0	0	0	0	0	0	0
26	3906	19	25	1	1	0	0	0	0	0	0	0
26	3906	19	33	1	1	0	0	0	0	0	0	0
26	3906	19	46	1	1	0	0	0	0	0	0	0
26	3906	19	48	1	1	0	0	0	0	0	0	0
26	3906	19	50	1	0	0	0	0	0	0	0	0
26	3906	19	59	1	1	0	0	0	0	0	0	0
26	3906	19	73	2	1	0	0	0	0	0	0	0
26	3906	19	82	1	0	0	0	0	0	0	0	0
26	3906	19	102	1	0	0	0	0	0	0	0	0
26	3906	19	119	2	1	NULL	NULL	NULL	NULL	NULL	NULL	NULL
26	3906	19	159	1	0	0	0	0	0	0	0	0
26	3906	427	209	1	1	0	0	0	0	0	0	0
26	3906	427	210	2	1	0	0	0	0	0	0	0
26	3906	427	212	1	1	0	0	0	0	0	0	0
26	3906	427	213	2	1	0	0	0	0	0	0	0
26	3906	427	219	3	1	0	0	0	0	0	0	0
26	3906	427	220	1	0	0	0	0	0	0	0	0
26	4345	19	15	1	0	0	0	0	0	0	0	0
26	6184	19	108	1	0	0	0	0	0	0	0	0
26	6900	19	135	1	1	0	0	0	0	0	0	0
26	7925	19	173	3	1	0	0	0	0	0	0	0
26	12752	5	308	5	1	0	0	0	0	0	0	0
26	12752	5	309	2	1	0	0	0	0	0	0	0
26	12752	5	311	2	1	0	0	0	0	0	0	0
26	12752	5	312	1	1	0	0	0	0	0	0	0
26	12752	5	315	2	1	0	0	0	0	0	0	0
26	15603	5	343	1	0	0	0	0	0	0	0	0
26	25659	19	156	1	0	0	0	0	0	0	0	0
26	36510	19	164	1	1	0	0	0	0	0	0	0
27	9880	2097	104	2	1	0	0	0	0	1	0	1
27	9880	2097	105	1	0	0	0	0	0	1	0	1
27	9880	2097	107	5	1	0	0	0	0	1	0	1
27	9880	2097	108	2	1	0	0	0	0	1	0	1
27	25078	2097	121	1	0	0	0	0	0	1	0	1
30	2	140	8	1	0	0	0	0	0	0	0	0
30	3	140	5	1	1	0	NULL	0	NULL	0	NULL	NULL
30	69	140	10	1	0	0	0	0	0	0	0	0
30	76	140	8	1	0	0	NULL	0	NULL	0	NULL	NULL
30	76	140	11	2	0	0	0	0	0	0	0	0
30	76	140	12	1	0	0	0	0	0	0	0	0
30	105	140	13	3	1	0	1	0	1	0	1	-3
30	105	140	14	4	1	0	1	0	1	0	1	-3
30	105	140	21	1	0	0	1	0	1	0	1	-3
30	143	140	4	1	1	NULL	NULL	NULL	NULL	NULL	NULL	NULL
30	143	140	5	1	1	0	0	0	0	0	0	0
30	143	140	6	1	1	0	0	0	0	0	0	0
30	143	140	7	4	1	0	0	0	0	0	0	0
30	143	140	8	1	1	0	0	0	0	0	0	0
30	187	140	6	1	0	0	NULL	0	NULL	0	NULL	NULL
30	262	140	20	3	1	0	0	0	0	0	0	0
30	262	140	21	3	1	0	0	0	0	0	0	0
30	3095	140	8	1	0	0	0	0	0	0	0	0
30	3095	140	10	1	0	0	0	0	0	0	0	0
32	14	509	143	1	1	0	0	0	0	0	0	0
32	14	509	144	8	1	0	0	0	0	0	0	0
32	14	509	145	1	1	0	0	0	0	0	0	0
32	14	509	146	1	1	0	0	0	0	0	0	0
32	14	509	149	1	0	0	0	0	0	0	0	0
32	14	509	150	2	1	0	0	0	0	0	0	0
32	14	509	151	6	1	0	0	0	0	0	0	0
32	14	1419	77	5	1	0	0	0	0	0	0	0
32	14	1419	115	2	1	0	0	0	0	0	0	0
32	49	634	32	4	1	0	NULL	0	NULL	0	NULL	NULL
32	53	634	28	1	0	0	NULL	0	NULL	0	NULL	NULL
32	53	634	29	1	0	0	0	0	0	0	0	0
32	121	78	14	1	1	0	1	0	1	0	1	-3
32	121	78	15	1	0	0	1	0	1	0	1	-3
32	121	78	20	1	0	1	1	0	1	1	1	-1
32	133	78	13	1	0	0	0	0	0	0	0	0
32	133	78	19	1	1	1	0	0	0	1	0	2
32	133	78	20	2	1	1	0	0	0	1	0	2
32	164	104	260	3	1	0	0	0	0	0	0	0
32	167	634	60	1	0	0	0	0	0	0	0	0
32	220	104	301	5	1	0	0	0	0	0	0	0
32	221	104	301	1	0	0	0	0	0	0	0	0
32	386	634	39	2	0	0	0	0	0	0	0	0
32	442	104	260	1	1	0	0	0	0	0	0	0
32	457	634	23	1	1	NULL	1	NULL	1	NULL	1	NULL
32	457	634	24	2	1	0	1	0	1	0	1	-3
32	457	634	26	3	1	0	1	0	1	0	1	-3
32	457	634	32	2	1	0	1	0	1	0	1	-3
32	457	634	34	1	1	0	1	0	1	0	1	-3
32	457	634	38	1	1	0	1	0	1	0	1	-3
32	457	634	39	1	1	0	1	0	1	0	1	-3
32	457	634	40	3	1	0	1	0	1	0	1	-3
32	457	634	48	2	1	0	1	0	1	0	1	-3
32	457	634	51	3	1	0	1	0	1	0	1	-3
32	457	634	53	2	1	0	1	0	1	0	1	-3
32	457	634	56	3	1	0	1	0	1	0	1	-3
32	457	634	58	7	1	0	1	0	1	0	1	-3
32	457	634	59	4	1	0	1	0	1	0	1	-3
32	457	634	60	1	0	0	1	0	1	0	1	-3
32	457	1419	64	2	1	0	0	0	0	0	0	0
32	457	1419	65	5	1	0	0	0	0	0	0	0
32	457	1419	67	1	0	0	0	0	0	0	0	0
32	457	1419	83	1	0	0	0	0	0	0	0	0
32	457	1419	93	1	0	0	0	0	0	0	0	0
32	551	1419	116	1	0	0	0	0	0	0	0	0
32	551	1419	135	1	0	0	0	0	0	0	0	0
32	551	1419	136	1	0	0	0	0	0	0	0	0
32	591	1419	111	1	0	0	0	0	0	0	0	0
32	636	104	312	1	0	0	0	0	0	0	0	0
32	800	104	264	1	1	0	0	0	0	0	0	0
32	800	104	314	1	1	0	0	0	0	0	0	0
32	906	634	42	2	1	0	0	0	0	0	0	0
32	906	634	43	2	1	0	0	0	0	0	0	0
32	999	509	137	4	1	NULL	1	NULL	1	NULL	1	NULL
32	999	509	148	1	1	0	1	0	1	0	1	-3
32	999	509	150	1	1	0	1	0	1	0	1	-3
32	999	509	151	1	0	0	1	0	1	0	1	-3
32	999	509	153	2	1	0	1	0	1	0	1	-3
32	999	509	155	1	1	0	1	0	1	0	1	-3
32	999	509	158	2	1	0	NULL	0	NULL	0	NULL	NULL
32	999	634	56	2	1	0	1	0	0	0	1	-2
32	999	634	60	2	1	0	1	0	0	0	1	-2
32	1069	634	33	2	1	0	0	0	0	0	0	0
32	1069	634	43	2	1	0	0	0	0	0	0	0
32	1069	1419	61	5	1	0	0	0	0	0	0	0
32	1069	1419	78	2	1	0	0	0	0	0	0	0
32	1082	203	207	3	0	0	1	0	1	0	1	-3
32	1082	203	210	10	1	0	1	0	1	0	1	-3
32	1150	634	46	2	1	0	0	0	0	0	0	0
32	1324	509	189	1	1	NULL	NULL	NULL	NULL	NULL	NULL	NULL
32	1332	203	202	1	0	NULL	1	NULL	1	NULL	1	NULL
32	1332	203	208	3	1	0	1	0	1	0	1	-3
32	1332	203	223	2	1	0	1	0	1	0	1	-3
32	1342	634	42	3	1	0	0	0	0	0	1	-1
32	1656	634	46	2	1	0	0	0	0	0	0	0
32	2182	1419	77	2	1	0	0	0	0	0	0	0
32	2182	1419	134	2	1	0	0	0	0	0	1	-1
32	2182	1419	135	3	1	0	0	0	0	0	1	-1
32	2255	1419	66	3	1	0	0	0	0	0	0	0
32	2255	1419	67	1	0	0	0	0	0	0	0	0
32	2255	1419	70	1	0	0	0	0	0	0	0	0
32	2255	1419	72	3	1	0	0	0	0	0	0	0
32	2255	1419	78	1	0	0	0	0	0	0	0	0
32	2255	1419	101	1	0	0	0	0	0	0	0	0
32	2302	203	210	2	1	0	0	0	0	0	0	0
32	2385	1419	136	1	0	0	0	0	0	0	0	0
32	2776	1419	122	2	1	0	0	0	0	0	0	0
32	2776	1419	123	1	0	0	0	0	0	0	0	0
32	2839	203	220	4	1	0	0	0	0	0	0	0
32	2862	1419	122	1	0	0	0	0	0	0	0	0
32	3301	509	152	1	1	0	0	0	0	0	0	0
32	3548	104	301	1	0	0	0	0	0	0	0	0
32	4467	104	238	1	1	0	0	0	0	0	0	0
32	4542	104	237	4	1	0	1	0	1	0	1	-3
32	4542	104	238	1	1	0	1	0	1	0	1	-3
32	4542	104	255	1	1	0	1	0	1	0	1	-3
32	4542	104	277	2	1	0	1	0	1	0	1	-3
32	4542	104	298	1	0	0	1	0	1	0	1	-3
32	4542	104	300	3	1	0	1	0	1	0	1	-3
32	4542	104	301	1	1	0	1	0	1	0	1	-3
32	4542	104	302	5	1	0	1	0	1	0	1	-3
32	4542	104	311	2	1	0	1	0	1	0	1	-3
32	5027	1419	123	1	0	0	0	0	0	0	0	0
32	5138	203	208	2	1	0	0	0	0	0	0	0
32	5213	104	297	3	1	0	0	0	0	0	0	0
32	5542	203	203	1	0	0	0	0	0	0	0	0
32	5900	203	205	1	0	0	0	0	0	0	0	0
32	5900	203	219	1	0	0	0	0	0	0	0	0
32	7345	104	312	1	0	0	NULL	0	NULL	0	NULL	NULL
32	8334	1419	122	1	0	0	0	0	0	0	0	0
32	10067	104	243	1	1	NULL	NULL	NULL	NULL	NULL	NULL	NULL
32	10067	104	322	1	0	0	1	0	1	0	1	-3
32	10376	104	234	1	1	0	0	0	0	0	0	0
32	10621	509	160	1	1	0	1	0	1	0	1	-3
32	10621	509	164	1	0	0	1	0	1	0	1	-3
32	10621	509	176	1	1	0	1	0	1	0	1	-3
32	19491	509	151	1	0	0	1	0	1	0	1	-3
32	19491	509	202	1	0	0	1	0	1	0	1	-3
32	19491	1419	68	2	1	0	0	0	0	0	1	-1
32	19491	1419	75	2	1	0	1	0	1	0	1	-3
32	19491	1419	76	1	0	0	1	0	1	0	1	-3
32	19491	1419	80	2	1	0	1	0	1	0	1	-3
32	19491	1419	97	2	1	0	1	0	1	0	1	-3
32	19491	1419	112	3	1	0	1	0	1	0	1	-3
32	19491	1419	118	3	1	0	1	0	1	0	1	-3
32	19491	1419	121	1	0	0	1	0	1	0	1	-3
32	19491	1419	132	1	0	0	1	0	1	0	1	-3
32	19491	1419	134	3	1	0	1	0	1	0	1	-3
32	19491	1419	137	1	0	0	1	0	1	0	1	-3
32	20235	509	152	3	1	0	0	0	0	0	0	0
32	20235	509	193	1	1	0	0	0	0	0	0	0
32	20235	509	194	3	1	0	0	0	0	0	0	0
32	20935	1419	112	1	0	0	1	0	1	0	1	-3
32	22247	1419	61	2	1	0	1	0	1	0	1	-3
32	22247	1419	63	4	1	0	1	0	1	0	1	-3
32	22247	1419	67	1	0	0	1	0	1	0	1	-3
32	22247	1419	73	1	1	0	1	0	1	0	1	-3
32	22247	1419	74	2	1	0	1	0	1	0	1	-3
32	22247	1419	77	1	1	0	1	0	1	0	1	-3
32	22247	1419	79	2	1	0	1	0	1	0	1	-3
32	22247	1419	112	2	1	0	0	0	0	0	0	0
32	26697	1419	122	1	0	0	0	0	0	0	0	0
32	30808	1419	82	2	1	0	0	0	0	0	0	0
32	30808	1419	100	3	1	0	0	0	0	0	1	-1
32	30808	1419	101	6	1	0	0	0	0	0	1	-1
32	33945	509	174	1	0	0	0	0	0	0	0	0
32	38392	104	242	3	1	0	0	0	0	0	0	0
32	46249	5113	228	5	1	NULL	1	NULL	1	NULL	1	NULL
32	46249	5113	229	1	1	0	1	0	1	0	1	-3
32	46249	5113	230	3	1	0	1	0	1	0	1	-3
32	46249	5113	231	1	0	0	1	0	1	0	1	-3
32	57337	5113	228	3	1	NULL	NULL	NULL	NULL	NULL	NULL	NULL
34	60	8	3	2	1	NULL	0	NULL	0	NULL	0	NULL
34	60	8	4	1	0	0	0	0	0	0	0	0
34	84	10	8	4	1	NULL	1	NULL	1	NULL	1	NULL
34	84	10	9	3	1	0	1	0	1	0	1	-3
34	84	10	10	2	1	0	1	0	1	0	1	-3
34	84	10	11	3	1	0	1	0	1	0	1	-3
34	84	10	13	1	1	0	1	0	1	0	1	-3
34	84	10	14	1	1	0	1	0	1	0	1	-3
34	84	10	15	5	1	0	1	0	1	0	1	-3
34	84	10	18	5	1	0	1	0	1	0	1	-3
34	84	10	21	1	1	0	1	0	1	0	1	-3
34	107	10	9	2	0	0	1	0	1	0	1	-3
34	107	10	10	2	1	0	1	0	1	0	1	-3
34	107	10	11	2	1	0	1	0	1	0	1	-3
34	107	10	14	1	0	0	1	0	1	0	1	-3
34	107	10	15	2	0	0	1	0	1	0	1	-3
34	107	10	18	1	0	0	1	0	1	0	1	-3
34	130	10	9	9	1	0	0	0	0	0	0	0
34	130	10	10	5	1	0	0	0	0	0	0	0
34	130	10	14	3	1	0	0	0	0	0	0	0
34	130	10	15	4	1	0	0	0	0	0	0	0
34	130	10	18	1	0	0	0	0	0	0	0	0
34	242	10	9	1	0	0	0	0	0	0	0	0
34	260	10	14	1	0	0	0	0	0	0	0	0
34	260	10	15	2	0	0	0	0	0	0	0	0
34	260	10	18	1	0	0	0	0	0	0	0	0
34	260	10	19	2	1	0	0	0	0	0	0	0
34	314	10	8	1	1	NULL	0	NULL	0	NULL	0	NULL
34	314	10	9	2	1	0	0	0	0	0	0	0
34	314	10	10	6	1	0	0	0	0	0	0	0
34	314	10	11	1	0	0	0	0	0	0	0	0
34	314	10	14	8	1	0	0	0	0	0	0	0
34	314	10	15	11	1	0	0	0	0	0	0	0
34	314	10	16	17	1	0	0	0	0	0	0	0
34	314	10	17	11	1	0	0	0	0	0	0	0
34	314	10	18	6	1	0	0	0	0	0	0	0
34	314	10	19	8	1	0	0	0	0	0	0	0
34	314	10	21	3	1	0	0	0	0	0	0	0
34	328	8	6	1	1	0	0	0	0	0	0	0
34	340	10	22	1	1	0	0	0	0	0	0	0
34	350	8	5	2	1	0	0	0	0	0	0	0
34	432	10	8	1	0	NULL	0	NULL	0	NULL	0	NULL
34	432	10	9	1	0	0	0	0	0	0	0	0
34	432	10	14	1	0	0	0	0	0	0	0	0
34	432	10	15	2	0	0	0	0	0	0	0	0
34	432	10	18	1	0	0	0	0	0	0	0	0
34	463	10	14	1	1	0	0	0	0	0	0	0
34	463	10	15	3	1	0	0	0	0	0	0	0
34	463	10	18	1	0	0	0	0	0	0	0	0
34	611	10	9	2	1	0	0	0	0	0	0	0
34	611	10	11	1	1	0	0	0	0	0	0	0
34	611	10	14	2	1	0	0	0	0	0	0	0
34	611	10	15	2	1	0	0	0	0	0	0	0
34	611	10	18	1	1	0	0	0	0	0	0	0
34	699	10	8	1	1	NULL	0	NULL	0	NULL	0	NULL
34	699	10	9	3	1	0	0	0	0	0	0	0
34	699	10	10	2	1	0	0	0	0	0	0	0
34	699	10	14	1	0	0	0	0	0	0	0	0
34	699	10	15	2	0	0	0	0	0	0	0	0
34	699	10	18	1	0	0	0	0	0	0	0	0
34	770	10	9	1	0	0	0	0	0	0	0	0
34	770	10	14	4	1	0	0	0	0	0	0	0
34	770	10	15	2	0	0	0	0	0	0	0	0
34	770	10	17	1	0	0	0	0	0	0	0	0
34	770	10	18	1	0	0	0	0	0	0	0	0
34	919	10	9	2	0	0	0	0	0	0	0	0
34	919	10	14	1	1	0	0	0	0	0	0	0
34	919	10	15	3	1	0	0	0	0	0	0	0
34	919	10	17	1	1	0	0	0	0	0	0	0
34	919	10	18	1	0	0	0	0	0	0	0	0
34	924	10	14	1	0	0	0	0	0	0	0	0
34	924	10	15	2	1	0	0	0	0	0	0	0
34	924	10	18	1	0	0	0	0	0	0	0	0
34	1448	10	9	1	0	0	0	0	0	0	0	0
34	1448	10	10	5	1	0	0	0	0	0	0	0
34	1448	10	14	1	0	0	0	0	0	0	0	0
34	1448	10	15	2	0	0	0	0	0	0	0	0
34	1448	10	18	1	0	0	0	0	0	0	0	0
34	1591	8	3	2	1	NULL	NULL	NULL	NULL	NULL	NULL	NULL
34	1601	10	8	1	1	NULL	0	NULL	0	NULL	0	NULL
34	1601	10	9	6	1	0	0	0	0	0	0	0
34	1601	10	10	1	0	0	0	0	0	0	0	0
34	1601	10	14	2	1	0	0	0	0	0	0	0
34	1601	10	15	3	1	0	0	0	0	0	0	0
34	1601	10	16	4	1	0	0	0	0	0	0	0
34	1601	10	17	1	0	0	0	0	0	0	0	0
34	1601	10	18	1	0	0	0	0	0	0	0	0
34	1604	10	9	2	0	0	0	0	0	0	0	0
34	1604	10	10	1	0	0	0	0	0	0	0	0
34	1604	10	14	1	0	0	0	0	0	0	0	0
34	1604	10	15	2	0	0	0	0	0	0	0	0
34	1604	10	18	1	0	0	0	0	0	0	0	0
34	2117	10	9	2	1	0	0	0	0	0	0	0
34	2117	10	14	2	1	0	0	0	0	0	0	0
34	2117	10	15	2	0	0	0	0	0	0	0	0
34	2117	10	18	1	0	0	0	0	0	0	0	0
34	2119	10	9	16	1	0	0	0	1	0	1	-2
34	2119	10	14	1	0	0	0	0	1	0	1	-2
34	2119	10	15	2	0	0	0	0	1	0	1	-2
34	2119	10	18	1	0	0	0	0	1	0	1	-2
34	2440	10	9	3	1	0	0	0	0	0	0	0
34	2440	10	14	1	1	0	0	0	0	0	0	0
34	2440	10	15	2	1	0	0	0	0	0	0	0
34	2440	10	17	1	0	0	0	0	0	0	0	0
34	2440	10	18	1	0	0	0	0	0	0	0	0
34	2727	10	9	1	1	0	0	0	0	0	0	0
34	2727	10	14	2	1	0	0	0	0	0	0	0
34	2727	10	15	2	1	0	0	0	0	0	0	0
34	2727	10	18	1	1	0	0	0	0	0	0	0
34	3000	10	14	1	0	0	0	0	0	0	0	0
34	3000	10	15	2	0	0	0	0	0	0	0	0
34	3000	10	18	1	0	0	0	0	0	0	0	0
34	4245	10	9	1	0	0	0	0	0	0	0	0
34	4245	10	14	1	0	0	0	0	0	0	0	0
34	4245	10	15	2	0	0	0	0	0	0	0	0
34	4245	10	18	1	0	0	0	0	0	0	0	0
34	4329	10	9	2	0	0	0	0	0	0	0	0
34	4329	10	14	1	0	0	0	0	0	0	0	0
34	4329	10	15	3	1	0	0	0	0	0	0	0
34	4329	10	18	1	0	0	0	0	0	0	0	0
34	4696	10	9	2	0	0	0	0	0	0	0	0
34	4696	10	14	1	0	0	0	0	0	0	0	0
34	4696	10	15	2	0	0	0	0	0	0	0	0
34	4696	10	18	1	0	0	0	0	0	0	0	0
34	4980	10	9	1	0	0	0	0	0	0	0	0
34	4980	10	10	2	1	0	0	0	0	0	0	0
34	4980	10	14	1	0	0	0	0	0	0	0	0
34	4980	10	15	2	0	0	0	0	0	0	0	0
34	4980	10	18	1	0	0	0	0	0	0	0	0
34	5582	10	9	1	0	0	0	0	0	0	0	0
34	5582	10	14	1	0	0	0	0	0	0	0	0
34	5582	10	15	2	0	0	0	0	0	0	0	0
34	5582	10	18	1	1	0	0	0	0	0	0	0
34	6432	10	14	1	0	0	0	0	0	0	0	0
34	6432	10	15	2	0	0	0	0	0	0	0	0
34	6432	10	18	1	0	0	0	0	0	0	0	0
34	7056	10	14	1	0	0	0	0	0	0	0	0
34	7056	10	15	2	0	0	0	0	0	0	0	0
37	165	102	24	13	1	0	NULL	0	NULL	0	NULL	NULL
37	165	102	30	3	1	0	0	0	0	0	0	0
37	165	102	31	6	1	0	0	0	0	0	0	0
37	165	102	32	3	1	0	0	0	0	0	0	0
37	165	102	33	6	1	0	0	0	0	0	0	0
37	165	102	35	1	1	0	0	0	0	0	0	0
37	165	102	36	2	1	0	0	0	0	0	0	0
37	165	102	41	19	1	0	0	0	0	0	0	0
37	165	102	43	2	1	0	0	0	0	0	0	0
37	165	102	44	15	1	0	0	0	0	0	0	0
37	165	102	45	5	1	0	0	0	0	0	0	0
37	165	102	47	2	1	0	0	0	0	0	0	0
37	165	102	48	2	1	0	0	0	0	0	0	0
37	165	102	50	8	1	0	0	0	0	0	0	0
37	165	102	51	6	1	0	0	0	0	0	0	0
37	165	102	52	14	1	0	0	0	0	0	0	0
37	165	102	54	3	1	0	0	0	0	0	0	0
37	165	102	71	10	1	0	0	0	0	0	0	0
37	165	102	72	3	1	0	0	0	0	0	0	0
37	165	102	75	11	1	0	0	0	0	0	0	0
37	165	102	76	1	1	0	0	0	0	0	0	0
37	165	102	77	2	1	0	0	0	0	0	0	0
37	165	102	81	1	1	0	0	0	0	0	0	0
37	165	102	82	2	0	0	0	0	0	0	0	0
37	165	102	84	2	1	0	0	0	0	0	0	0
37	165	102	92	4	1	0	0	0	0	0	0	0
37	165	102	95	3	1	0	0	0	0	0	0	0
37	165	102	100	6	1	0	0	0	0	0	0	0
37	165	102	102	11	1	0	0	0	0	0	0	0
37	165	102	103	8	1	0	0	0	0	0	0	0
37	165	102	104	1	1	0	0	0	0	0	0	0
37	165	102	105	7	1	0	0	0	0	0	0	0
37	165	102	106	3	1	0	0	0	0	0	0	0
37	165	102	109	18	1	0	0	0	0	0	0	0
37	165	102	110	1	0	0	0	0	0	0	0	0
37	165	102	111	3	1	NULL	0	NULL	0	NULL	0	NULL
37	165	102	112	3	1	0	0	0	0	0	0	0
37	165	102	113	1	1	0	0	0	0	0	0	0
37	1469	102	38	1	1	0	0	0	0	0	0	0
37	1816	102	94	1	1	0	0	0	0	0	0	0
37	2100	102	12	3	1	0	0	0	0	0	0	0
37	2100	102	17	1	0	0	0	0	0	0	0	0
37	2100	102	22	1	0	0	0	0	0	0	0	0
37	2100	102	32	4	1	0	0	0	0	0	0	0
37	2100	102	34	3	1	0	0	0	0	0	0	0
37	2100	102	35	2	1	0	0	0	0	0	0	0
37	2100	102	36	2	0	0	0	0	0	0	0	0
37	2100	102	37	1	0	0	0	0	0	0	0	0
37	2100	102	39	3	1	0	0	0	0	0	0	0
37	2100	102	40	3	1	0	0	0	0	0	0	0
37	2100	102	41	2	1	0	0	0	0	0	0	0
37	2100	102	43	1	1	0	0	0	0	0	0	0
37	2100	102	47	1	0	0	0	0	0	0	0	0
37	2100	102	49	2	1	0	0	0	0	0	0	0
37	2100	102	72	2	1	0	0	0	0	0	0	0
37	2100	102	76	4	1	0	0	0	0	0	0	0
37	2100	102	93	2	1	0	0	0	0	0	0	0
37	2185	102	19	1	0	0	NULL	0	NULL	0	NULL	NULL
37	2633	102	9	1	1	0	1	0	1	0	1	-3
37	2633	102	12	2	1	0	1	0	1	0	1	-3
37	2633	102	13	1	1	0	1	0	1	0	1	-3
37	2633	102	15	2	1	0	1	0	1	0	1	-3
37	2633	102	16	2	1	0	1	0	1	0	1	-3
37	2633	102	17	1	0	0	1	0	1	0	1	-3
37	2633	102	21	1	1	0	1	0	1	0	1	-3
37	2633	102	23	4	1	0	1	0	1	0	1	-3
37	2633	102	29	1	1	0	1	0	1	0	1	-3
37	2633	102	31	3	1	0	1	0	1	0	1	-3
37	2633	102	32	3	1	0	1	0	1	0	1	-3
37	2633	102	35	2	1	0	1	0	1	0	1	-3
37	2633	102	37	1	0	0	1	0	1	0	1	-3
37	2633	102	41	2	0	0	1	0	1	0	1	-3
37	2633	102	42	1	0	0	1	0	1	0	1	-3
37	2633	102	44	2	0	0	1	0	1	0	1	-3
37	2633	102	46	1	1	0	1	0	1	0	1	-3
37	2633	102	48	1	1	0	1	0	1	0	1	-3
37	2633	102	49	1	0	0	1	0	1	0	1	-3
37	2633	102	51	1	1	0	1	0	1	0	1	-3
37	2633	102	52	2	1	0	1	0	1	0	1	-3
37	2633	102	55	1	1	0	1	0	1	0	1	-3
37	2633	102	62	3	1	0	1	0	1	0	1	-3
37	2633	102	85	1	0	0	1	0	1	0	1	-3
37	2633	102	86	1	1	0	1	0	1	0	1	-3
37	2633	102	88	1	0	0	1	0	1	0	1	-3
37	2633	102	89	1	1	0	1	0	1	0	1	-3
37	2633	102	93	1	1	0	1	0	1	0	1	-3
37	2633	102	95	1	1	0	1	0	1	0	1	-3
37	2633	102	97	2	1	0	1	0	1	0	1	-3
37	2633	102	110	3	0	0	1	0	1	0	1	-3
37	2633	102	112	1	1	0	1	0	1	0	1	-3
37	2690	102	47	2	1	0	0	0	0	0	0	0
37	2904	102	14	1	1	0	0	0	0	0	0	0
37	2904	102	15	1	0	0	0	0	0	0	0	0
37	2917	102	17	1	0	0	0	0	0	0	0	0
37	2917	102	44	1	0	0	0	0	0	0	0	0
37	2917	102	46	1	0	0	0	0	0	0	0	0
37	2917	102	107	2	1	0	0	0	0	0	0	0
37	3028	102	15	2	1	0	0	0	0	0	0	0
37	3038	102	41	1	0	0	0	0	0	0	1	-1
37	3038	102	47	1	1	0	0	0	0	0	1	-1
37	3038	102	59	1	0	0	0	0	0	0	0	0
37	3081	102	109	1	1	0	0	0	0	0	0	0
37	3454	102	21	1	0	0	0	0	0	0	0	0
37	3454	102	59	1	1	0	0	0	0	0	0	0
37	4837	102	42	1	0	0	0	0	0	0	0	0
37	4965	102	19	2	1	0	NULL	0	NULL	0	NULL	NULL
37	4965	102	20	1	0	0	0	0	0	0	0	0
37	4965	102	29	4	1	0	0	0	0	0	0	0
37	5224	102	14	1	0	0	0	0	0	0	0	0
37	5224	102	17	1	1	0	0	0	0	0	0	0
37	5224	102	49	2	1	0	0	0	0	0	0	0
37	5719	102	14	1	0	0	0	0	0	0	0	0
37	5719	102	31	1	1	0	0	0	0	0	0	0
37	5719	102	32	5	1	0	0	0	0	0	0	0
37	6044	102	19	1	1	0	0	0	0	0	0	0
37	6779	102	38	2	0	0	0	0	0	0	0	0
37	7013	102	72	4	1	0	NULL	0	NULL	0	NULL	NULL
37	7013	102	81	4	1	0	0	0	0	0	0	0
37	7257	102	15	1	0	0	0	0	0	0	0	0
37	7257	102	38	1	0	0	0	0	0	0	0	0
37	7345	102	17	1	0	0	0	0	0	0	0	0
37	7345	102	44	2	1	0	0	0	0	0	0	0
37	7345	102	50	4	1	0	0	0	0	0	0	0
37	7345	102	52	4	1	0	0	0	0	0	0	0
37	7345	102	62	4	1	0	0	0	0	0	0	0
37	7345	102	63	4	1	0	0	0	0	0	0	0
37	7345	102	65	1	1	0	0	0	0	0	0	0
37	7345	102	66	1	1	0	0	0	0	0	0	0
37	7345	102	72	3	1	0	0	0	0	0	0	0
37	7345	102	84	1	0	0	0	0	0	0	0	0
37	7345	102	86	2	1	0	0	0	0	0	0	0
37	7345	102	88	2	1	0	0	0	0	0	0	0
37	7345	102	90	1	1	0	0	0	0	0	0	0
37	7345	102	91	1	1	0	0	0	0	0	0	0
37	7345	102	93	11	1	0	0	0	0	0	0	0
37	7345	102	94	4	1	0	0	0	0	0	0	0
37	7345	102	101	2	1	0	0	0	0	0	0	0
37	7345	102	102	6	1	0	0	0	0	0	0	0
37	7345	102	104	8	1	0	0	0	0	0	0	0
37	7345	102	105	1	1	0	0	0	0	0	0	0
37	7345	102	106	2	1	0	0	0	0	0	0	0
37	7345	102	109	4	1	0	0	0	0	0	0	0
37	7557	102	15	2	1	0	0	0	0	0	0	0
37	7557	102	17	4	1	0	0	0	0	0	0	0
37	7557	102	22	2	1	0	0	0	0	0	0	0
37	7557	102	31	1	1	0	0	0	0	0	0	0
37	7557	102	32	1	0	0	0	0	0	0	0	0
37	7557	102	34	1	0	0	0	0	0	0	0	0
37	7557	102	37	2	1	0	0	0	0	0	0	0
37	7557	102	39	1	0	0	0	0	0	0	0	0
37	7557	102	42	2	1	0	0	0	0	0	0	0
37	7557	102	52	2	1	0	0	0	0	0	0	0
37	7557	102	71	1	0	0	0	0	0	0	0	0
37	7557	102	77	1	1	0	0	0	0	0	0	0
37	7557	102	79	1	1	0	0	0	0	0	0	0
37	7618	102	44	2	1	0	0	0	0	0	0	0
37	7618	102	71	7	1	0	0	0	0	0	0	0
37	7618	102	76	2	1	0	0	0	0	0	0	0
37	7618	102	95	1	1	0	0	0	0	0	0	0
37	8114	102	33	1	1	0	0	0	0	0	0	0
37	8114	102	34	1	1	0	0	0	0	0	0	0
37	8114	102	42	4	1	0	0	0	0	0	0	0
37	8114	102	43	1	1	0	0	0	0	0	0	0
37	8114	102	44	1	1	0	0	0	0	0	0	0
37	9138	102	48	3	1	0	0	0	0	0	0	0
37	9591	102	15	1	1	0	0	0	0	0	0	0
37	9641	102	49	1	1	0	0	0	0	0	0	0
37	10580	102	38	3	1	0	0	0	0	0	0	0
37	13325	102	59	3	1	0	0	0	0	0	0	0
37	13454	102	74	2	1	0	0	0	0	0	0	0
37	13454	102	81	2	1	0	0	0	0	0	0	0
37	13454	102	82	1	0	0	0	0	0	0	0	0
37	13454	102	85	1	1	0	0	0	0	0	0	0
37	13454	102	86	1	1	0	0	0	0	0	0	0
37	13454	102	93	2	1	0	0	0	0	0	0	0
37	13454	102	104	8	1	0	0	0	0	0	0	0
37	13454	102	105	1	1	0	0	0	0	0	0	0
37	13454	102	111	5	1	NULL	0	NULL	0	NULL	0	NULL
37	13487	102	21	1	0	0	0	0	0	0	0	0
37	13487	102	41	2	0	0	0	0	0	0	0	0
37	13864	102	38	5	1	0	0	0	0	0	0	0
37	15495	102	41	2	1	0	0	0	0	0	0	0
37	16033	102	17	1	0	0	0	0	0	0	0	0
37	16033	102	19	1	0	0	0	0	0	0	0	0
37	16033	102	34	1	1	0	0	0	0	0	0	0
37	16033	102	44	2	1	0	0	0	0	0	0	0
37	16033	102	45	2	1	0	0	0	0	0	0	0
37	16033	102	46	2	1	0	0	0	0	0	0	0
37	16033	102	47	1	1	0	0	0	0	0	0	0
37	16302	102	47	2	1	0	0	0	0	0	0	0
37	16844	102	20	1	0	0	0	0	0	0	0	0
37	16992	102	37	3	1	0	0	0	0	0	0	0
37	16992	102	38	2	1	0	0	0	0	0	0	0
37	16992	102	41	5	1	0	0	0	0	0	0	0
37	17328	102	21	1	0	0	0	0	0	0	0	0
37	18872	102	21	1	0	0	0	0	0	0	0	0
37	18872	102	23	1	0	0	0	0	0	0	0	0
37	20194	102	41	2	1	0	0	0	0	0	0	0
37	20194	102	62	2	1	0	0	0	0	0	0	0
37	21642	102	41	1	0	0	0	0	0	0	0	0
37	22279	102	38	1	0	0	0	0	0	0	0	0
37	22279	102	72	1	0	0	0	0	0	0	1	-1
37	22279	102	75	1	1	0	0	0	0	0	1	-1
37	22279	102	78	1	0	0	0	0	0	0	1	-1
37	22279	102	79	1	0	0	0	0	0	0	1	-1
37	22279	102	111	1	1	NULL	0	NULL	0	NULL	1	NULL
37	22618	102	22	2	1	0	NULL	0	NULL	0	NULL	NULL
37	22618	102	23	1	0	0	0	0	0	0	0	0
37	22618	102	39	4	1	0	0	0	0	0	0	0
37	22618	102	46	10	1	0	0	0	0	0	0	0
37	22618	102	48	7	1	0	0	0	0	0	0	0
37	22618	102	50	2	1	0	0	0	0	0	0	0
37	22618	102	51	1	1	0	0	0	0	0	0	0
37	22618	102	52	8	1	0	0	0	0	0	0	0
37	22618	102	54	1	0	0	0	0	0	0	0	0
37	22618	102	60	1	1	0	0	0	0	0	0	0
37	22618	102	61	1	0	0	0	0	0	0	0	0
37	22618	102	70	2	1	0	0	0	0	0	0	0
37	22618	102	71	2	1	0	0	0	0	0	0	0
37	22618	102	72	1	1	0	0	0	0	0	0	0
37	22618	102	84	1	1	0	0	0	0	0	0	0
37	22618	102	85	5	1	0	0	0	0	0	0	0
37	22618	102	90	1	1	0	0	0	0	0	0	0
37	22618	102	112	1	1	0	0	0	0	0	0	0
37	22937	102	36	5	1	0	0	0	0	0	0	0
37	22937	102	37	2	1	0	0	0	0	0	0	0
37	22937	102	66	2	1	0	0	0	0	0	0	0
37	23028	102	23	1	0	0	0	0	0	0	0	0
37	24207	102	59	1	0	0	0	0	0	0	0	0
37	25172	102	23	1	0	0	0	0	0	0	0	0
37	25172	102	41	2	1	0	0	0	0	0	0	0
37	25172	102	42	15	1	0	0	0	0	0	0	0
37	25172	102	43	1	1	0	0	0	0	0	0	0
37	25172	102	44	2	1	0	0	0	0	0	0	0
37	29611	102	51	2	1	0	0	0	0	0	0	0
37	29611	102	52	1	1	0	0	0	0	0	0	0
37	29611	102	85	1	0	0	0	0	0	0	0	0
37	35738	102	36	1	1	0	0	0	0	0	0	0
39	18	274	7	4	1	NULL	1	NULL	1	NULL	1	NULL
39	18	274	8	1	0	0	1	0	1	0	1	-3
39	18	274	9	9	1	0	1	0	1	1	1	-2
39	18	274	10	1	0	0	1	0	1	1	1	-2
39	18	274	11	7	1	0	1	0	1	0	1	-3
39	18	274	12	4	1	0	1	0	1	0	1	-3
39	18	274	13	1	1	0	1	0	1	0	1	-3
39	18	274	14	2	1	0	1	0	1	0	1	-3
39	18	274	15	7	1	0	1	0	1	0	1	-3
39	18	274	17	2	1	0	1	0	1	0	1	-3
39	18	274	18	2	1	0	1	0	1	0	1	-3
39	150	274	8	2	1	0	NULL	0	NULL	0	NULL	NULL
39	150	274	9	1	1	0	0	0	0	1	1	0
39	150	274	10	4	1	0	0	0	0	1	1	0
39	150	274	12	1	0	0	0	0	0	0	1	-1
39	150	274	15	1	1	0	0	0	0	0	1	-1
39	150	274	41	1	1	0	1	0	1	0	1	-3
39	150	274	53	1	0	0	1	0	1	0	1	-3
39	150	274	112	1	0	0	1	0	1	0	1	-3
39	712	274	7	9	1	NULL	0	NULL	0	NULL	0	NULL
39	712	274	9	5	1	0	0	0	0	1	0	1
39	712	274	11	2	1	0	0	0	0	0	0	0
39	712	274	12	1	0	0	0	0	0	0	0	0
39	712	274	14	1	0	0	0	0	0	0	0	0
39	712	274	62	4	1	0	0	0	0	0	0	0
39	712	274	63	2	1	0	0	0	0	0	0	0
39	712	274	67	1	0	0	0	0	0	0	0	0
39	998	274	8	1	1	0	NULL	0	NULL	0	NULL	NULL
39	998	274	127	2	1	0	0	0	0	0	0	0
39	998	274	134	2	1	0	0	0	0	0	0	0
39	1223	274	75	1	0	0	0	0	0	0	0	0
39	11868	274	8	1	1	0	NULL	0	NULL	0	NULL	NULL
39	14834	274	87	4	1	0	NULL	0	NULL	0	NULL	NULL
39	14834	274	114	2	1	0	0	0	0	0	0	0
39	14834	274	125	1	1	0	0	0	0	0	0	0
39	18145	274	141	1	1	0	0	0	0	0	0	0
39	21060	274	56	3	1	0	0	0	0	0	0	0
39	21060	274	60	1	0	0	0	0	0	0	0	0
39	27864	274	80	1	0	0	0	0	0	0	0	0
39	27864	274	95	1	1	0	0	0	0	0	0	0
39	39812	274	90	1	0	0	0	0	0	0	0	0
39	39812	274	115	1	1	0	0	0	0	0	0	0
39	39812	274	123	2	1	0	0	0	0	0	0	0
39	41844	274	136	1	1	0	0	0	0	0	0	0
42	326	150	7	1	1	0	1	0	1	1	1	-2
42	576	150	4	2	1	NULL	NULL	NULL	NULL	NULL	NULL	NULL
42	576	150	6	16	1	0	1	0	1	1	1	-2
42	576	150	7	2	1	0	1	0	1	1	1	-2
42	662	150	6	1	0	0	0	0	0	1	0	1
42	779	150	6	1	1	0	1	0	1	1	1	-2
44	3	10	67	1	1	0	0	0	0	0	0	0
44	3	10	69	1	0	0	0	0	0	0	0	0
44	3	10	93	1	0	0	0	0	0	0	0	0
44	3	10	125	1	0	0	0	0	0	0	0	0
44	15	104	41	2	1	0	0	0	0	0	0	0
44	20	104	26	5	1	0	0	0	0	0	0	0
44	20	104	33	1	0	0	0	0	0	0	0	0
44	56	10	67	2	1	0	0	0	0	0	0	0
44	56	10	125	1	0	0	0	0	0	0	0	0
44	76	140	10	1	0	0	0	0	0	0	0	0
44	84	10	49	4	1	NULL	1	NULL	1	NULL	1	NULL
44	84	10	55	14	1	0	1	0	1	0	1	-3
44	84	10	65	1	0	0	1	0	1	0	1	-3
44	84	10	67	1	1	0	1	0	1	0	1	-3
44	84	10	68	3	1	0	1	0	1	0	1	-3
44	84	10	69	4	1	0	1	0	1	0	1	-3
44	84	10	74	2	1	0	1	0	1	0	1	-3
44	84	10	80	2	1	0	1	0	1	0	1	-3
44	84	10	81	2	1	0	1	0	1	0	1	-3
44	84	10	84	3	1	0	1	0	1	0	1	-3
44	84	10	85	9	1	0	1	0	1	0	1	-3
44	84	10	86	3	1	0	1	0	1	0	1	-3
44	84	10	92	4	1	0	1	0	1	0	1	-3
44	84	10	100	1	1	0	1	0	1	0	1	-3
44	84	10	101	2	1	0	1	0	1	0	1	-3
44	84	10	104	4	1	0	1	0	1	0	1	-3
44	84	10	107	1	1	0	1	0	1	0	1	-3
44	84	10	108	1	0	0	1	0	1	0	1	-3
44	84	10	111	1	1	0	1	0	1	0	1	-3
44	84	10	112	1	1	0	1	0	1	0	1	-3
44	84	10	116	2	1	0	1	0	1	0	1	-3
44	84	10	117	1	1	0	1	0	1	0	1	-3
44	84	10	118	5	1	0	1	0	1	0	1	-3
44	84	10	121	1	1	0	1	0	1	0	1	-3
44	84	10	122	4	1	0	1	0	1	0	1	-3
44	84	10	123	1	0	0	1	0	1	0	1	-3
44	84	10	126	1	1	0	1	0	1	0	1	-3
44	84	10	127	1	1	0	1	0	1	0	1	-3
44	86	10	55	1	0	0	0	0	0	0	0	0
44	86	10	56	1	0	0	0	0	0	0	0	0
44	86	10	59	1	0	0	0	0	0	0	0	0
44	86	10	61	1	0	0	0	0	0	0	0	0
44	86	10	113	2	1	0	0	0	0	0	0	0
44	86	10	114	1	0	0	0	0	0	0	0	0
44	91	104	26	1	0	0	0	0	0	0	0	0
44	91	104	27	1	0	0	0	0	0	0	0	0
44	91	140	8	1	0	0	NULL	0	NULL	0	NULL	NULL
44	101	104	41	1	0	0	0	0	0	0	0	0
44	101	104	46	9	1	0	0	0	0	0	0	0
44	101	140	8	4	1	0	0	0	0	0	0	0
44	105	10	90	1	1	0	0	0	0	0	0	0
44	105	10	92	2	1	0	0	0	0	0	0	0
44	105	10	95	1	0	0	0	0	0	0	0	0
44	105	104	26	6	1	0	0	0	0	0	0	0
44	105	104	41	2	1	0	0	0	0	0	1	-1
44	105	104	44	1	0	0	0	0	0	0	1	-1
44	105	140	4	1	0	NULL	1	NULL	1	NULL	1	NULL
44	105	140	6	3	1	0	1	0	1	0	1	-3
44	107	10	53	2	1	0	1	0	1	0	1	-3
44	107	10	55	2	1	0	1	0	1	0	1	-3
44	107	10	57	4	1	0	1	0	1	0	1	-3
44	107	10	101	1	1	0	1	0	1	0	1	-3
44	107	10	114	4	1	0	1	0	1	0	1	-3
44	107	10	115	2	1	0	1	0	1	0	1	-3
44	107	10	116	1	1	0	1	0	1	0	1	-3
44	107	10	120	1	1	NULL	NULL	NULL	NULL	NULL	NULL	NULL
44	107	10	122	1	1	0	1	0	1	0	1	-3
44	107	10	125	1	0	0	1	0	1	0	1	-3
44	143	104	26	4	1	0	0	0	0	0	0	0
44	143	104	27	1	1	0	0	0	0	0	0	0
44	143	140	9	3	1	0	0	0	0	0	0	0
44	172	104	26	2	1	0	0	0	0	0	0	0
44	187	140	6	2	1	0	NULL	0	NULL	0	NULL	NULL
44	187	140	9	1	0	0	0	0	0	0	0	0
44	195	104	41	1	0	0	0	0	0	0	1	-1
44	260	10	67	2	0	0	0	0	1	0	0	-1
44	269	140	10	2	1	0	0	0	0	0	0	0
44	278	10	66	2	1	0	0	0	0	0	0	0
44	278	10	67	1	0	0	0	0	0	0	0	0
44	278	10	75	1	0	0	0	0	0	0	0	0
44	278	10	113	2	1	0	0	0	0	0	0	0
44	289	104	41	1	0	0	0	0	0	0	0	0
44	340	10	69	8	1	0	0	0	0	0	0	0
44	340	10	74	1	0	0	0	0	0	0	0	0
44	342	10	74	3	1	0	0	0	0	0	0	0
44	342	10	91	2	1	0	0	0	0	0	0	0
44	342	10	108	2	1	0	0	0	0	0	0	0
44	342	10	110	2	1	0	0	0	0	0	0	0
44	463	10	73	1	1	0	0	0	0	0	0	0
44	463	10	74	1	1	0	0	0	0	0	0	0
44	463	10	92	1	1	0	0	0	0	0	0	0
44	463	10	108	1	1	0	0	0	0	0	0	0
44	463	10	113	2	1	0	0	0	0	0	0	0
44	463	10	114	1	1	0	0	0	0	0	0	0
44	463	10	115	7	1	0	0	0	0	0	0	0
44	611	10	74	2	1	0	0	0	0	0	0	0
44	695	10	113	2	1	0	0	0	0	0	0	0
44	699	10	72	1	0	0	0	0	0	0	0	0
44	699	10	113	1	0	0	0	0	0	0	0	0
44	699	10	114	1	0	0	0	0	0	0	0	0
44	757	104	44	2	1	0	0	0	0	0	1	-1
44	770	10	72	1	1	0	0	0	0	0	0	0
44	770	10	82	2	1	0	0	0	0	0	0	0
44	782	10	97	1	0	0	0	0	0	0	0	0
44	924	10	68	1	1	0	0	0	0	0	0	0
44	924	10	72	1	0	0	0	0	0	0	0	0
44	924	10	122	2	1	0	0	0	0	0	0	0
44	924	10	126	4	1	0	0	0	0	0	0	0
44	1115	10	74	2	1	0	0	0	0	0	0	0
44	1115	10	76	2	1	0	0	0	0	0	0	0
44	1115	10	113	2	1	0	0	0	0	0	0	0
44	1601	10	71	1	1	0	0	0	0	0	0	0
44	1917	10	113	1	1	0	0	0	0	0	0	0
44	1926	10	92	1	1	0	0	0	0	0	0	0
44	2336	10	72	1	0	0	0	0	0	0	0	0
44	2336	10	73	1	1	0	0	0	0	0	0	0
44	2336	10	92	2	1	0	0	0	0	0	0	0
44	2369	10	72	1	0	0	0	0	0	0	0	0
44	2369	10	97	1	1	0	0	0	0	0	0	0
44	2412	10	74	1	1	0	0	0	0	0	0	0
44	2412	10	75	3	1	0	0	0	0	0	0	0
44	2440	10	92	2	1	0	0	0	0	0	0	0
44	2440	10	95	2	1	0	0	0	0	0	0	0
44	2779	10	113	1	1	0	0	0	0	0	0	0
44	3095	140	7	2	1	0	0	0	0	0	0	0
44	3095	140	8	1	1	0	0	0	0	0	0	0
44	3899	104	26	1	0	0	0	0	0	0	0	0
44	3899	104	41	1	1	0	0	0	0	0	0	0
44	4111	104	26	2	1	0	1	0	0	0	1	-2
44	4250	104	44	2	1	0	0	0	0	0	0	0
44	4467	104	26	2	1	0	0	0	0	0	0	0
44	4467	104	41	6	1	0	0	0	0	0	0	0
44	4542	104	20	2	1	0	1	0	1	0	1	-3
44	4542	104	25	1	1	0	1	0	1	0	1	-3
44	4542	104	26	2	1	0	1	0	1	0	1	-3
44	4542	104	27	5	1	0	1	0	1	0	1	-3
44	4542	104	32	2	1	0	1	0	1	0	1	-3
44	4542	104	38	1	1	0	1	0	1	0	1	-3
44	4542	104	39	2	1	0	1	0	1	0	1	-3
44	4542	104	41	4	1	0	1	0	1	0	1	-3
44	4542	104	46	5	1	0	1	0	1	0	1	-3
44	4642	104	40	1	1	0	0	0	0	0	0	0
44	4642	104	41	1	0	0	0	0	0	0	0	0
44	4642	104	48	1	1	0	0	0	0	0	0	0
44	4795	104	27	6	1	0	0	0	0	0	0	0
44	4980	10	87	1	1	0	0	0	0	0	0	0
44	4980	10	88	3	1	0	0	0	0	0	0	0
44	4980	10	90	2	1	0	0	0	0	0	0	0
44	4980	10	91	3	1	0	0	0	0	0	0	0
44	4980	10	92	5	1	0	0	0	0	0	0	0
44	4980	10	95	1	1	0	0	0	0	0	0	0
44	4980	10	96	1	0	0	0	0	0	0	0	0
44	4980	10	101	1	0	0	0	0	1	0	1	-2
44	5213	104	26	1	1	0	0	0	0	0	0	0
44	5213	104	41	1	0	0	0	0	0	0	0	0
44	5273	104	41	2	1	0	0	0	0	0	0	0
44	5650	104	39	1	0	0	0	0	0	0	0	0
44	6086	10	97	1	0	0	0	0	0	0	0	0
44	6379	10	113	1	0	0	0	0	0	0	0	0
44	6715	10	114	1	0	0	0	0	0	0	0	0
44	7169	10	104	1	1	0	0	0	0	0	0	0
44	7422	10	117	1	1	0	NULL	0	NULL	0	NULL	NULL
44	9745	104	40	7	1	0	0	0	0	0	0	0
44	10038	104	41	8	1	0	1	0	0	0	1	-2
44	14980	104	41	3	1	0	0	0	0	0	0	0
44	14980	104	46	4	1	0	0	0	0	0	0	0
44	15373	104	26	2	1	0	0	0	0	0	0	0
44	15373	104	39	1	0	0	0	0	0	0	0	0
44	15373	104	41	2	1	0	0	0	0	0	0	0
44	16221	104	26	1	0	0	0	0	0	0	0	0
44	16221	104	34	1	0	0	0	0	0	0	0	0
44	16221	104	39	1	0	0	0	0	0	0	0	0
44	18010	10	74	1	0	0	0	0	0	0	0	0
44	18144	104	33	3	1	0	0	0	0	0	0	0
44	22734	10	74	3	1	0	0	0	0	0	0	0
44	22734	10	92	1	0	0	0	0	0	0	0	0
48	138	350	27	1	0	0	0	0	0	0	0	0
48	138	350	42	1	1	0	0	0	0	0	0	0
48	144	350	27	2	1	0	0	0	0	0	0	0
48	217	350	26	2	1	0	NULL	0	NULL	0	NULL	NULL
48	217	350	27	1	0	0	0	0	0	0	0	0
48	225	350	27	2	0	0	0	0	0	0	0	0
48	267	350	22	2	1	0	0	0	0	0	1	-1
48	267	350	26	1	1	0	1	0	1	0	1	-3
48	267	350	27	5	1	0	1	0	1	0	1	-3
48	267	350	41	1	0	0	1	0	1	0	1	-3
48	267	350	42	1	1	0	0	0	0	0	0	0
48	492	350	27	1	0	0	0	0	0	0	0	0
48	494	350	27	2	1	0	0	0	0	0	0	0
48	497	350	20	1	0	NULL	1	NULL	1	NULL	1	NULL
48	497	350	28	1	0	0	1	0	1	0	1	-3
48	497	350	38	1	0	0	1	0	1	0	1	-3
48	500	350	38	1	0	0	0	0	0	0	0	0
48	553	350	27	1	0	0	0	0	0	0	0	0
48	570	350	27	1	0	0	0	0	0	0	0	0
48	619	350	27	1	0	0	0	0	0	0	0	0
48	4015	350	27	1	0	0	0	0	0	0	0	0
48	7294	350	27	1	1	0	0	0	0	0	0	0
48	9853	350	27	1	0	0	0	0	0	0	0	0
48	9853	350	36	2	0	0	0	0	0	0	0	0
48	9853	350	38	1	1	0	0	0	0	0	0	0
48	9853	350	39	1	0	0	0	0	0	0	0	0
48	10227	350	38	1	0	0	0	0	0	0	0	0
48	10567	350	27	1	0	0	0	0	0	0	0	0
48	11537	350	27	1	0	0	0	0	0	0	0	0
48	14012	350	27	2	0	0	0	0	0	0	0	0
48	14331	350	38	1	0	0	0	0	0	0	0	0
48	14331	350	43	3	1	0	0	0	0	0	0	0
48	14438	350	25	1	0	0	0	0	0	0	0	0
49	16	97	15	1	1	NULL	1	NULL	1	NULL	1	NULL
49	16	97	16	1	1	0	1	0	1	0	1	-3
49	16	97	17	1	0	0	1	0	1	0	1	-3
49	16	97	21	2	1	0	1	0	1	0	1	-3
49	16	97	28	1	0	0	1	0	1	0	1	-3
49	16	97	31	1	0	0	1	0	1	0	1	-3
49	32	634	32	4	1	NULL	0	NULL	0	NULL	0	NULL
49	297	928	44	4	1	0	0	0	0	0	0	0
49	297	928	45	4	1	0	0	0	0	0	0	0
49	457	634	32	3	1	NULL	1	NULL	1	NULL	1	NULL
49	4542	104	49	1	0	NULL	1	NULL	1	NULL	1	NULL
49	4542	104	61	1	1	0	1	0	1	0	1	-3
49	4758	928	35	1	1	NULL	1	NULL	1	NULL	1	NULL
49	4758	928	48	1	0	0	1	0	1	0	1	-3
49	5441	104	50	1	1	0	0	0	0	0	0	0
49	5650	104	49	1	0	NULL	0	NULL	0	NULL	0	NULL
49	10038	104	67	1	1	0	0	0	0	0	0	0
49	36054	928	35	1	1	NULL	0	NULL	0	NULL	0	NULL
51	65	70	17	1	1	0	1	0	1	0	1	-3
51	65	70	18	1	1	0	1	0	1	0	1	-3
51	65	70	23	1	1	0	1	0	1	0	1	-3
51	65	70	26	1	0	0	1	0	1	0	1	-3
51	65	70	35	1	1	0	1	0	1	0	1	-3
51	65	70	100	1	1	0	1	0	1	0	1	-3
51	2399	70	59	1	1	0	0	0	0	0	0	0
51	3134	70	45	1	0	0	1	0	1	0	1	-3
51	3134	70	82	1	0	0	1	0	1	0	1	-3
51	6751	70	36	1	1	0	0	0	1	0	1	-2
51	30375	70	80	1	1	0	0	0	0	0	0	0
51	30375	70	87	2	0	0	0	0	0	0	0	0
53	457	634	38	1	1	0	1	0	1	0	1	-3
53	457	634	39	1	0	0	1	0	1	0	1	-3
53	457	634	46	1	0	0	1	0	1	0	1	-3
53	457	634	51	1	0	0	1	0	1	0	1	-3
53	8576	634	53	1	0	0	0	0	0	0	0	0
56	3	10	93	1	0	0	0	0	0	0	0	0
56	3	10	123	1	0	0	0	0	0	0	0	0
56	3	104	22	1	1	0	0	0	0	0	1	-1
56	3	104	38	2	0	0	0	0	0	0	1	-1
56	3	104	39	2	1	0	0	0	0	0	1	-1
56	3	104	41	1	0	0	0	0	0	0	1	-1
56	3	140	14	1	1	0	0	0	0	0	1	-1
56	44	10	67	2	1	0	0	0	0	0	0	0
56	44	10	93	1	0	0	0	0	0	0	0	0
56	44	10	100	1	0	0	0	0	0	0	0	0
56	44	10	125	1	1	0	0	0	0	0	0	0
56	44	104	25	1	0	0	0	0	0	0	0	0
56	44	104	26	1	0	0	0	0	0	0	0	0
56	44	104	40	1	0	0	0	0	0	0	0	0
56	76	140	8	1	0	0	NULL	0	NULL	0	NULL	NULL
56	84	10	50	2	1	0	1	0	1	0	1	-3
56	84	10	54	1	1	0	1	0	1	0	1	-3
56	84	10	115	3	1	0	1	0	1	0	1	-3
56	84	10	117	1	1	0	1	0	1	0	1	-3
56	84	10	120	1	0	NULL	NULL	NULL	NULL	NULL	NULL	NULL
56	84	10	123	2	0	0	1	0	1	0	1	-3
56	84	10	126	1	1	0	1	0	1	0	1	-3
56	84	10	127	1	1	0	1	0	1	0	1	-3
56	101	104	39	5	1	0	0	0	0	0	0	0
56	101	104	40	1	0	0	0	0	0	0	0	0
56	101	104	42	1	1	0	0	0	0	0	0	0
56	105	10	89	1	0	0	0	0	0	0	0	0
56	105	104	39	1	0	0	0	0	0	0	1	-1
56	107	10	123	1	1	0	1	0	1	0	1	-3
56	143	104	27	1	1	0	0	0	0	0	0	0
56	195	104	39	1	0	0	0	0	0	0	1	-1
56	195	104	42	2	1	0	0	0	0	0	0	0
56	269	140	6	6	1	0	0	0	0	0	0	0
56	269	140	7	4	1	0	0	0	0	0	0	0
56	269	140	13	3	1	0	0	0	0	0	0	0
56	269	140	14	1	0	0	0	0	0	0	0	0
56	611	10	54	1	1	0	0	0	0	0	0	0
56	611	10	75	3	1	0	0	0	0	0	0	0
56	611	10	77	2	1	0	0	0	0	0	0	0
56	4542	104	21	1	1	0	1	0	1	0	1	-3
56	4542	104	25	2	1	0	1	0	1	0	1	-3
56	4542	104	26	6	1	0	1	0	1	0	1	-3
56	4542	104	28	1	1	0	1	0	1	0	1	-3
56	4542	104	31	2	1	0	1	0	1	0	1	-3
56	4542	104	39	4	1	0	1	0	1	0	1	-3
56	4542	104	43	2	1	0	1	0	1	0	1	-3
56	4642	104	41	1	1	0	0	0	0	0	0	0
56	5441	104	39	1	0	0	0	0	0	0	0	0
56	5650	104	39	1	0	0	0	0	0	0	0	0
56	5678	104	39	1	1	0	0	0	0	0	0	0
56	16221	104	21	2	1	0	0	0	0	0	0	0
56	16221	104	39	1	0	0	0	0	0	0	0	0
56	18144	104	33	3	1	0	0	0	0	0	0	0
58	68	310	18	4	1	1	0	1	0	1	0	3
58	68	310	19	1	1	1	0	1	0	1	0	3
58	68	310	20	2	1	1	0	1	0	1	0	3
58	68	310	32	1	0	1	0	1	0	1	0	3
58	68	310	33	3	1	1	0	1	0	1	0	3
58	164	310	15	2	1	1	0	1	0	1	0	3
58	164	310	16	1	0	1	0	1	0	1	0	3
58	164	310	18	3	1	1	0	1	0	1	0	3
58	164	310	32	3	1	1	0	1	0	1	0	3
58	164	960	35	2	1	1	0	1	1	1	1	1
58	164	960	60	1	0	1	0	1	1	1	1	1
58	164	960	61	1	0	1	0	1	1	1	1	1
58	164	960	68	2	1	1	0	1	1	1	1	1
58	164	960	69	3	1	1	0	1	1	1	1	1
58	199	310	20	1	0	1	NULL	1	NULL	1	NULL	NULL
58	199	310	31	2	1	1	0	1	0	1	0	3
58	199	960	36	4	1	1	NULL	1	NULL	1	NULL	NULL
58	199	960	37	1	0	1	0	1	0	1	0	3
58	199	960	60	1	1	1	0	1	0	1	0	3
58	199	960	61	1	0	1	0	1	0	1	0	3
58	199	960	70	2	1	1	0	1	0	1	0	3
58	204	310	12	2	1	1	NULL	1	NULL	1	NULL	NULL
58	204	310	13	2	1	1	0	1	0	1	0	3
58	204	310	33	2	0	1	0	1	0	1	0	3
58	204	960	39	2	1	1	0	1	0	1	0	3
58	204	960	52	2	1	1	0	1	0	1	0	3
58	204	960	56	3	1	1	0	1	0	1	0	3
58	204	960	57	1	0	1	0	1	0	1	0	3
58	204	960	58	1	0	1	0	1	0	1	0	3
58	204	960	60	1	0	1	0	1	0	1	0	3
58	204	960	61	1	1	1	0	1	0	1	0	3
58	293	310	18	2	1	1	0	1	0	1	0	3
58	293	960	40	1	0	1	0	1	1	1	1	1
58	343	310	15	1	0	1	1	1	1	1	1	0
58	343	310	19	1	0	1	1	1	1	1	1	0
58	343	310	29	4	1	1	1	1	1	1	1	0
58	343	310	30	1	0	1	1	1	1	1	1	0
58	343	960	48	1	1	1	0	1	1	1	1	1
58	343	960	49	2	1	1	0	1	1	1	1	1
58	358	310	18	1	0	1	NULL	1	NULL	1	NULL	NULL
58	358	310	26	1	0	1	0	1	0	1	0	3
58	358	310	33	3	1	1	0	1	0	1	0	3
58	358	960	60	2	1	1	0	1	0	1	0	3
58	358	960	66	2	1	1	0	1	0	1	0	3
58	381	310	18	2	1	1	0	1	0	1	0	3
58	381	310	19	2	1	1	0	1	0	1	0	3
58	381	310	20	4	1	1	0	1	0	1	0	3
58	381	310	21	1	1	1	0	1	0	1	0	3
58	381	310	22	4	1	1	0	1	0	1	0	3
58	414	310	10	7	1	1	0	1	0	1	0	3
58	414	310	12	5	1	1	0	1	0	1	0	3
58	414	310	14	6	1	1	0	1	0	1	0	3
58	414	310	17	1	1	1	0	1	0	1	0	3
58	414	310	18	38	1	1	0	1	0	1	0	3
58	414	310	19	9	1	1	0	1	0	1	1	2
58	414	310	20	1	1	1	0	1	0	1	1	2
58	414	310	21	7	1	1	0	1	0	1	1	2
58	414	310	30	1	0	1	0	1	0	1	1	2
58	414	960	42	3	1	1	0	1	0	1	0	3
58	414	960	52	8	1	1	0	1	0	1	0	3
58	414	960	63	3	1	1	0	1	0	1	0	3
58	414	960	75	1	1	1	0	1	0	1	0	3
58	414	960	76	2	1	1	0	1	0	1	0	3
58	433	310	16	1	0	1	0	1	0	1	0	3
58	433	310	33	3	1	1	0	1	0	1	0	3
58	472	960	49	1	1	1	NULL	1	NULL	1	NULL	NULL
58	509	310	20	7	1	1	NULL	1	NULL	1	NULL	NULL
58	603	310	19	2	1	1	0	1	0	1	0	3
58	603	310	30	1	0	1	0	1	0	1	0	3
58	603	960	40	1	0	1	0	1	0	1	0	3
58	658	960	75	1	1	1	0	1	0	1	0	3
58	658	960	76	2	1	1	0	1	0	1	0	3
58	686	310	19	1	1	1	0	1	0	1	0	3
58	686	310	20	6	1	1	0	1	0	1	0	3
58	686	310	28	3	1	1	0	1	0	1	0	3
58	686	310	30	1	0	1	0	1	0	1	0	3
58	751	960	57	1	0	1	NULL	1	NULL	1	NULL	NULL
58	751	960	62	2	1	1	0	1	0	1	0	3
58	751	960	63	2	1	1	0	1	0	1	0	3
58	751	960	70	1	0	1	0	1	0	1	0	3
58	838	310	14	4	1	1	0	1	0	1	0	3
58	838	310	18	1	1	1	0	1	0	1	0	3
58	838	960	36	2	1	1	0	1	0	1	0	3
58	838	960	37	1	1	1	0	1	0	1	0	3
58	838	960	40	1	0	1	0	1	0	1	0	3
58	910	960	75	1	0	1	NULL	1	NULL	1	NULL	NULL
58	1051	310	16	1	0	1	NULL	1	NULL	1	NULL	NULL
58	1051	310	32	3	1	1	0	1	0	1	0	3
58	1051	960	35	4	1	1	0	1	0	1	0	3
58	1051	960	61	1	0	1	0	1	0	1	0	3
58	1518	310	29	1	1	1	0	1	0	1	0	3
58	1518	310	30	1	0	1	0	1	0	1	0	3
58	1518	960	56	2	1	1	0	1	0	1	0	3
58	1596	310	18	1	0	1	NULL	1	NULL	1	NULL	NULL
58	1721	310	15	3	1	1	0	1	0	1	0	3
58	1721	960	49	4	1	1	0	1	0	1	0	3
58	1721	960	53	2	1	1	0	1	0	1	0	3
58	1891	310	33	1	0	1	0	1	0	1	0	3
58	1891	960	34	4	1	1	NULL	1	NULL	1	NULL	NULL
58	2528	310	18	1	0	1	NULL	1	NULL	1	NULL	NULL
58	2528	310	20	1	1	1	0	1	0	1	0	3
58	2528	310	21	4	1	1	0	1	0	1	0	3
58	2528	310	22	2	1	1	0	1	0	1	0	3
58	2528	310	23	2	1	1	0	1	0	1	0	3
58	2528	310	24	2	1	1	0	1	0	1	0	3
58	3017	310	19	1	1	1	0	1	0	1	0	3
58	3017	310	20	4	1	1	0	1	0	1	0	3
58	3017	310	21	3	1	1	0	1	0	1	0	3
58	3017	310	30	1	0	1	0	1	0	1	0	3
58	3017	310	33	1	0	1	0	1	1	1	1	1
58	3017	960	40	1	1	1	0	1	0	1	0	3
58	3017	960	48	1	1	1	0	1	0	1	0	3
58	3017	960	49	2	1	1	0	1	0	1	0	3
58	3017	960	60	1	0	1	0	1	0	1	0	3
58	3037	310	18	1	0	1	NULL	1	NULL	1	NULL	NULL
58	3037	960	60	1	0	1	0	1	0	1	0	3
58	4066	310	20	6	1	1	0	1	0	1	0	3
58	4066	310	23	1	1	1	0	1	0	1	0	3
58	4171	960	39	8	1	1	0	1	0	1	0	3
58	4171	960	40	5	1	1	0	1	0	1	0	3
58	4171	960	42	3	1	1	0	1	0	1	0	3
58	4171	960	45	1	1	1	0	1	0	1	0	3
58	4171	960	48	3	1	1	0	1	0	1	0	3
58	4171	960	58	3	1	1	0	1	0	1	0	3
58	4171	960	59	3	1	1	0	1	0	1	0	3
58	4171	960	62	2	1	1	0	1	0	1	0	3
58	4171	960	71	2	1	1	0	1	0	1	0	3
58	4171	960	74	4	1	1	0	1	0	1	0	3
58	4171	960	75	3	1	1	0	1	0	1	0	3
58	4519	310	20	2	1	1	0	1	0	1	0	3
58	6794	310	26	1	0	1	0	1	0	1	0	3
58	6794	310	30	1	0	1	0	1	0	1	0	3
58	7203	310	18	1	0	1	NULL	1	NULL	1	NULL	NULL
58	7203	960	40	1	0	1	0	1	0	1	0	3
58	8088	310	28	1	1	1	0	1	0	1	0	3
58	8088	310	29	1	0	1	0	1	0	1	0	3
58	8088	960	38	5	1	1	NULL	1	NULL	1	NULL	NULL
58	8088	960	40	1	0	1	0	1	0	1	0	3
58	8088	960	61	1	0	1	0	1	0	1	0	3
58	8088	960	77	2	1	1	0	1	0	1	0	3
58	13228	310	33	1	0	1	0	1	0	1	0	3
58	13865	310	20	8	1	1	0	1	0	1	0	3
58	13865	310	23	1	0	1	0	1	0	1	0	3
58	14745	960	39	2	1	1	0	1	0	1	0	3
58	14745	960	40	1	0	1	0	1	0	1	0	3
58	14745	960	52	9	1	1	0	1	0	1	0	3
58	14745	960	53	1	1	1	0	1	0	1	0	3
58	14745	960	55	6	1	1	0	1	0	1	0	3
58	14745	960	56	10	1	1	0	1	0	1	0	3
58	14745	960	57	3	1	1	0	1	0	1	0	3
58	14745	960	62	1	0	1	0	1	0	1	0	3
58	14745	960	69	1	0	1	0	1	0	1	0	3
58	15119	310	18	1	0	1	NULL	1	NULL	1	NULL	NULL
58	16382	310	18	1	0	1	NULL	1	NULL	1	NULL	NULL
58	17414	310	19	3	1	1	0	1	0	1	0	3
58	17414	310	26	1	0	1	0	1	0	1	0	3
58	19157	960	57	7	1	1	0	1	0	1	0	3
58	19745	310	18	4	1	1	NULL	1	NULL	1	NULL	NULL
59	168	66	6	1	0	0	1	0	1	0	1	-3
60	34	8	3	1	1	0	NULL	0	NULL	0	NULL	NULL
60	147	51	8	1	1	0	1	0	1	0	1	-3
60	147	51	9	4	1	0	1	0	1	0	1	-3
60	252	580	135	1	1	0	1	0	1	0	1	-3
60	300	87	14	1	0	1	1	1	1	1	1	0
60	350	8	3	1	1	0	NULL	0	NULL	0	NULL	NULL
60	372	539	19	1	1	0	1	0	1	0	1	-3
60	372	539	65	1	1	0	1	0	1	0	1	-3
60	372	580	92	1	1	0	1	0	1	0	1	-3
60	522	539	58	2	1	0	0	0	0	0	0	0
60	522	539	66	1	1	0	0	0	0	0	0	0
60	1023	580	123	1	1	0	1	0	1	0	1	-3
60	18836	539	60	2	0	0	0	0	0	0	0	0
60	18836	539	63	1	1	0	0	0	0	0	0	0
60	18836	539	64	1	1	0	0	0	0	0	0	0
60	21159	539	20	1	1	0	0	0	0	0	0	0
61	215	8	1	2	1	NULL	NULL	NULL	NULL	NULL	NULL	NULL
61	215	8	2	1	1	1	0	1	0	1	1	2
61	1577	8	1	4	1	NULL	NULL	NULL	NULL	NULL	NULL	NULL
63	114	18	2	1	0	NULL	1	NULL	1	NULL	1	NULL
63	395	18	3	4	1	0	1	0	1	0	1	-3
63	395	18	4	9	1	0	1	0	1	0	1	-3
63	395	18	14	1	0	0	1	0	1	0	1	-3
63	2941	18	2	2	1	NULL	1	NULL	1	NULL	1	NULL
64	96	73	9	2	1	1	0	1	0	1	0	3
64	96	73	24	1	0	1	0	1	0	1	0	3
64	96	73	82	1	0	1	0	1	0	1	0	3
64	96	73	108	1	0	1	0	1	0	1	0	3
64	96	73	143	1	0	1	0	1	0	1	0	3
64	108	73	17	1	0	1	0	1	0	1	0	3
64	108	73	35	1	0	1	0	1	0	1	0	3
64	108	73	74	1	0	1	0	1	0	1	0	3
64	118	73	15	1	1	1	0	1	0	1	0	3
64	118	73	17	2	1	1	0	1	0	1	0	3
64	118	73	35	1	1	1	0	1	0	1	0	3
64	118	73	46	1	0	1	0	1	0	1	0	3
64	153	73	16	1	0	1	0	1	0	1	0	3
64	153	73	35	2	1	1	0	1	0	1	0	3
64	153	73	38	1	1	1	0	1	0	1	0	3
64	153	73	99	2	1	1	0	1	0	1	0	3
64	178	73	19	3	1	1	NULL	1	NULL	1	NULL	NULL
64	178	73	20	2	1	1	0	1	0	1	0	3
64	178	73	38	1	1	1	0	1	0	1	0	3
64	183	73	8	2	1	1	NULL	1	NULL	1	NULL	NULL
64	183	73	17	1	0	1	0	1	0	1	0	3
64	229	73	3	3	1	1	0	1	0	1	0	3
64	229	73	24	1	0	1	0	1	1	1	1	1
64	229	73	41	1	0	1	0	1	1	1	1	1
64	279	73	26	2	1	1	0	1	0	1	0	3
64	279	73	44	1	1	1	0	1	0	1	0	3
64	279	73	61	1	0	1	0	1	1	1	1	1
64	279	73	67	4	1	1	0	1	1	1	1	1
64	279	73	73	1	0	1	0	1	1	1	1	1
64	279	73	77	1	1	1	0	1	1	1	1	1
64	640	73	9	6	1	1	NULL	1	NULL	1	NULL	NULL
64	640	73	24	1	0	1	0	1	0	1	0	3
64	640	73	40	1	1	1	0	1	0	1	0	3
64	721	73	24	1	0	1	0	1	0	1	0	3
64	721	73	30	1	0	1	0	1	0	1	0	3
64	721	73	35	1	0	1	0	1	0	1	0	3
64	721	73	37	1	0	1	0	1	0	1	0	3
64	727	73	9	1	1	1	0	1	0	1	0	3
64	727	73	108	1	1	1	0	1	0	1	0	3
64	727	73	146	1	0	1	0	1	0	1	0	3
64	804	73	14	1	0	1	0	1	0	1	0	3
64	804	73	41	1	0	1	0	1	0	1	0	3
64	804	73	86	1	1	1	0	1	0	1	0	3
64	804	73	90	1	1	1	0	1	0	1	0	3
64	804	73	91	1	0	1	0	1	0	1	0	3
64	804	73	133	1	0	1	0	1	0	1	0	3
64	804	73	136	1	0	1	0	1	0	1	0	3
64	804	73	146	2	0	1	0	1	0	1	0	3
64	848	73	95	2	1	1	0	1	0	1	0	3
64	848	73	96	2	1	1	0	1	0	1	0	3
64	848	73	97	1	1	1	0	1	0	1	0	3
64	848	73	102	1	0	1	0	1	0	1	0	3
64	909	73	6	1	0	1	0	1	0	1	0	3
64	1024	73	21	1	0	1	0	1	0	1	0	3
64	1024	73	24	1	0	1	0	1	0	1	0	3
64	1024	73	41	1	0	1	0	1	0	1	0	3
64	1024	73	52	3	1	1	0	1	0	1	0	3
64	1024	73	55	1	1	1	0	1	0	1	0	3
64	1030	73	67	1	0	1	NULL	1	NULL	1	NULL	NULL
64	1030	73	68	4	1	1	0	1	0	1	0	3
64	1030	73	82	1	0	1	0	1	0	1	0	3
64	1030	73	146	2	1	1	0	1	0	1	0	3
64	1059	73	9	8	1	1	NULL	1	NULL	1	NULL	NULL
64	1059	73	19	1	1	1	0	1	0	1	0	3
64	1059	73	24	1	0	1	0	1	0	1	0	3
64	1059	73	38	1	1	1	0	1	0	1	0	3
64	1059	73	40	1	0	1	0	1	0	1	0	3
64	1059	73	41	1	0	1	0	1	0	1	0	3
64	1059	73	43	1	0	1	0	1	0	1	0	3
64	1073	73	18	1	0	1	0	1	0	1	0	3
64	1073	73	74	1	1	1	0	1	0	1	0	3
64	1073	73	103	1	0	1	0	1	0	1	0	3
64	1073	73	110	1	1	1	0	1	0	1	0	3
64	1073	73	111	3	1	1	0	1	0	1	0	3
64	1240	73	67	1	0	1	NULL	1	NULL	1	NULL	NULL
64	1240	73	68	3	1	1	0	1	0	1	0	3
64	1402	73	67	1	0	1	NULL	1	NULL	1	NULL	NULL
64	1402	73	68	1	0	1	0	1	0	1	0	3
64	1402	73	69	1	0	1	0	1	0	1	0	3
64	2488	73	20	1	0	1	0	1	0	1	0	3
64	2488	73	24	1	0	1	0	1	0	1	0	3
64	2488	73	35	1	0	1	0	1	0	1	0	3
64	2488	73	46	1	0	1	0	1	0	1	0	3
64	2488	73	47	1	1	1	0	1	0	1	0	3
64	2488	73	48	1	1	1	0	1	0	1	0	3
64	2488	73	49	1	1	1	0	1	0	1	0	3
64	2488	73	50	1	0	1	0	1	0	1	0	3
64	2488	73	63	1	0	1	0	1	0	1	0	3
64	2488	73	74	1	0	1	0	1	0	1	0	3
64	2488	73	114	3	1	1	0	1	0	1	0	3
64	2488	73	150	2	1	1	0	1	0	1	0	3
64	2585	73	4	1	1	1	0	1	0	1	0	3
64	2585	73	21	3	1	1	0	1	0	1	0	3
64	2585	73	23	1	0	1	0	1	0	1	0	3
64	2585	73	35	3	1	1	0	1	0	1	0	3
64	2585	73	41	1	1	1	0	1	0	1	0	3
64	2585	73	61	2	1	1	0	1	0	1	0	3
64	2585	73	72	1	0	1	0	1	0	1	0	3
64	2981	73	19	5	1	1	0	1	0	1	0	3
64	2981	73	24	1	0	1	0	1	0	1	0	3
64	2981	73	26	1	1	1	0	1	0	1	0	3
64	2981	73	35	2	1	1	0	1	0	1	0	3
64	2981	73	42	2	1	1	0	1	0	1	0	3
64	2981	73	51	1	1	1	0	1	0	1	0	3
64	2981	73	61	1	1	1	0	1	0	1	0	3
64	2981	73	71	2	1	1	0	1	0	1	0	3
64	2981	73	72	6	1	1	0	1	0	1	0	3
64	2981	73	81	1	0	1	0	1	0	1	0	3
64	2981	73	84	1	1	1	0	1	0	1	0	3
64	2981	73	85	1	1	1	0	1	0	1	0	3
64	2981	73	116	1	1	1	0	1	0	1	0	3
64	2981	73	117	2	1	1	0	1	0	1	0	3
64	3330	73	9	2	1	1	NULL	1	NULL	1	NULL	NULL
64	3330	73	30	1	1	1	0	1	0	1	0	3
64	3330	73	32	1	0	1	0	1	0	1	0	3
64	3330	73	39	1	0	1	0	1	0	1	0	3
64	3330	73	55	1	0	1	0	1	0	1	0	3
64	3330	73	58	1	1	1	0	1	0	1	0	3
64	3330	73	62	1	1	1	0	1	0	1	0	3
64	3569	73	60	1	1	1	NULL	1	NULL	1	NULL	NULL
64	5160	73	7	3	1	1	NULL	1	NULL	1	NULL	NULL
64	5160	73	9	5	1	1	0	1	0	1	0	3
64	5160	73	12	2	1	1	0	1	0	1	0	3
64	5160	73	14	7	1	1	0	1	0	1	0	3
64	5160	73	15	4	1	1	0	1	0	1	0	3
64	5160	73	16	2	1	1	0	1	0	1	0	3
64	5160	73	17	1	1	1	0	1	0	1	0	3
64	5160	73	18	6	1	1	0	1	0	1	0	3
64	5160	73	19	11	1	1	0	1	0	1	0	3
64	5160	73	20	1	1	1	0	1	0	1	0	3
64	5160	73	22	2	1	1	0	1	0	1	0	3
64	5160	73	23	2	1	1	0	1	0	1	0	3
64	5160	73	25	2	1	1	0	1	0	1	0	3
64	5160	73	26	6	1	1	0	1	0	1	0	3
64	5160	73	27	1	1	1	0	1	0	1	0	3
64	5160	73	29	3	1	1	0	1	0	1	0	3
64	5160	73	33	4	1	1	0	1	0	1	0	3
64	5160	73	34	3	1	1	0	1	0	1	0	3
64	5160	73	37	1	1	1	0	1	0	1	0	3
64	5160	73	38	2	1	1	0	1	0	1	0	3
64	5160	73	39	1	1	1	0	1	0	1	0	3
64	5160	73	40	1	1	1	0	1	0	1	0	3
64	5160	73	41	2	1	1	0	1	0	1	0	3
64	5160	73	42	1	1	1	0	1	0	1	0	3
64	5160	73	45	7	1	1	0	1	0	1	0	3
64	5160	73	46	2	1	1	0	1	1	1	1	1
64	5160	73	51	1	0	1	0	1	1	1	1	1
64	5160	73	55	2	1	1	0	1	1	1	1	1
64	5160	73	56	4	1	1	0	1	1	1	1	1
64	5160	73	58	4	1	1	0	1	1	1	1	1
64	5160	73	60	9	1	1	0	1	1	1	1	1
64	5160	73	61	7	1	1	0	1	1	1	1	1
64	5160	73	62	4	1	1	0	1	1	1	1	1
64	5160	73	63	2	1	1	0	1	1	1	1	1
[truncated: 829,204 more rows]
